# Supplementary material for: Estrogen accelerates heart regeneration by promoting the inflammatory response in zebrafish
Source: J Endocrinol. 2020 Jan 24;245(1):39–51. doi: 10.1530/JOE-19-0413 (PMC7040496; doi:10.1530/JOE-19-0413)
Supplement: supplementary file 3 [file supplementary_table_3.xlsx]

## Sheet: Sheet1
GeneID	Length	F7-Expression	M7-Expression	log2FoldChange(M7/F7)	Probability	Up/Down-Regulation(M7/F7)	Symbol	Cellular Component	Molecular Function	Biological Process	Kegg Orthology	Nr Description	Desc
327198	3489	1.23	0.6	-1.03562	0.966501	Down	micall2a	GO:0005622//intracellular	GO:0046872//metal ion binding;GO:0017137//Rab GTPase binding	GO:0032456//endocytic recycling	K21068//MICAL-like protein 2	XP_005164254.1//MICAL-like protein 2 isoform X2 [Danio rerio];XP_005164255.1//MICAL-like protein 2 isoform X3 [Danio rerio];XP_005164253.1//MICAL-like protein 2 isoform X1 [Danio rerio];NP_001314716.1//MICAL-like protein 2 [Danio rerio];XP_017208914.1//MICAL-like protein 2 isoform X4 [Danio rerio]	mical-like 2a
799520	2176	1.03333	0.43	-1.2649	0.98034	Down	LOC799520	NA	NA	NA	K18668//ribonuclease ZC3H12 [EC:3.1.-.-];K06685//MOB kinase activator 1	XP_001339864.2//MOB kinase activator 2 [Danio rerio]	MOB kinase activator 2
449864	7436	0.613333	1.73667	1.50158	0.97296	Up	grin2da	GO:0016021//integral component of membrane;GO:0030054//cell junction;GO:0045211//postsynaptic membrane	GO:0004970//ionotropic glutamate receptor activity;GO:0005234//extracellularly glutamate-gated ion channel activity	NA	K05212//glutamate receptor ionotropic, NMDA 2D	XP_009292354.1//glutamate receptor ionotropic, NMDA 2D [Danio rerio]	glutamate receptor, ionotropic, N-methyl D-aspartate 2D, a
560202	2527	31.8767	71.5933	1.16732	0.998867	Up	ghrb	GO:0016021//integral component of membrane	NA	NA	K05080//growth hormone receptor	NP_001104551.1//growth hormone receptor b precursor [Danio rerio]	growth hormone receptor b
100009655	1224	1.57667	0.506667	-1.63777	0.983302	Down	etv7	GO:0005634//nucleus	GO:0043565//sequence-specific DNA binding;GO:0003700//DNA binding transcription factor activity	GO:0048821//erythrocyte development	K03211//ETS translocation variant 6/7	NP_001076493.1//transcription factor ETV7 [Danio rerio];XP_009294885.1//transcription factor ETV7 isoform X1 [Danio rerio]	ets variant 7
327291	2110	3.99	1.81333	-1.13774	0.983946	Down	cbx2	GO:0005634//nucleus	NA	NA	K11451//chromobox protein 2	NP_919354.1//chromobox protein homolog 2 [Danio rerio]	chromobox homolog 2 (Drosophila Pc class)
799963	1760	1.77	4.95	1.48368	0.984508	Up	gpt2	NA	NA	NA	K00814//alanine transaminase [EC:2.6.1.2]	AAI39858.1//Im:7150662 protein [Danio rerio]	glutamic pyruvate transaminase (alanine aminotransferase) 2
562648	6141	6.17	2.49	-1.30912	0.994587	Down	LOC562648	NA	NA	NA	K15261//poly [ADP-ribose] polymerase 10/14/15 [EC:2.4.2.30]	XP_021327926.1//poly [ADP-ribose] polymerase 14 isoform X2 [Danio rerio];XP_017213521.2//poly [ADP-ribose] polymerase 14 isoform X1 [Danio rerio]	poly [ADP-ribose] polymerase 14
641390	3616	13.3567	27.4967	1.0417	0.996627	Up	ackr4b	NA	NA	NA	K04186//C-C chemokine receptor-like 1	XP_017209465.1//uncharacterized protein ackr4b isoform X2 [Danio rerio];XP_005162666.2//atypical chemokine receptor 4 isoform X1 [Danio rerio]	atypical chemokine receptor 4b
794083	3720	85.8667	208.783	1.28184	1	Up	pdk2a	NA	NA	NA	K00898//pyruvate dehydrogenase kinase 2/3/4 [EC:2.7.11.2]	XP_001332594.3//pyruvate dehydrogenase (acetyl-transferring) kinase isozyme 2, mitochondrial [Danio rerio];XP_021336026.1//pyruvate dehydrogenase (acetyl-transferring) kinase isozyme 2, mitochondrial [Danio rerio]	pyruvate dehydrogenase kinase, isozyme 2a
436815	3014	14.3833	60.3467	2.06888	1	Up	camk2d2	GO:0005737//cytoplasm;GO:0043005//neuron projection	GO:0005524//ATP binding;GO:0004683//calmodulin-dependent protein kinase activity;GO:0005516//calmodulin binding	GO:0007399//nervous system development;GO:0018107//peptidyl-threonine phosphorylation;GO:0018105//peptidyl-serine phosphorylation;GO:0030154//cell differentiation;GO:0035556//intracellular signal transduction	K04515//calcium/calmodulin-dependent protein kinase (CaM kinase) II [EC:2.7.11.17]	XP_009304942.1//calcium/calmodulin-dependent protein kinase type II delta 2 chain isoform X8 [Danio rerio];XP_009304938.1//calcium/calmodulin-dependent protein kinase type II delta 2 chain isoform X6 [Danio rerio];XP_017209573.1//calcium/calmodulin-dependent protein kinase type II delta 2 chain isoform X10 [Danio rerio];NP_001002542.1//calcium/calmodulin-dependent protein kinase type II delta 2 c…	calcium/calmodulin-dependent protein kinase (CaM kinase) II delta 2
550398	1047	2.05333	4.75667	1.21198	0.979005	Up	srd5a2a	GO:0016021//integral component of membrane;GO:0005737//cytoplasm	GO:0003865//3-oxo-5-alpha-steroid 4-dehydrogenase activity	GO:0006694//steroid biosynthetic process	K12344//3-oxo-5-alpha-steroid 4-dehydrogenase 2 [EC:1.3.1.22]	NP_001017703.1//3-oxo-5-alpha-steroid 4-dehydrogenase 2 [Danio rerio]	steroid-5-alpha-reductase, alpha polypeptide 2a
449707	2898	14.7767	71.1167	2.26687	0.998764	Up	mylk4b	NA	GO:0005524//ATP binding;GO:0004672//protein kinase activity	NA	K00907//myosin-light-chain kinase [EC:2.7.11.18]	XP_005160661.1//myosin light chain kinase family member 4 isoform X4 [Danio rerio];XP_021324306.1//myosin light chain kinase 2, skeletal/cardiac muscle isoform X1 [Danio rerio];XP_021324309.1//myosin light chain kinase family member 4 isoform X5 [Danio rerio];XP_021324307.1//myosin light chain kinase family member 4 isoform X2 [Danio rerio];XP_021324308.1//myosin light chain kinase family member …	myosin light chain kinase family, member 4b
335057	8497	2.66333	1.17333	-1.18262	0.964974	Down	znf462	NA	NA	NA	K09228//KRAB domain-containing zinc finger protein	XP_021324614.1//zinc finger protein 462 isoform X2 [Danio rerio];XP_021324613.1//zinc finger protein 462 isoform X1 [Danio rerio]	zinc finger protein 462
414333	2068	1.82667	0.886667	-1.04275	0.976259	Down	lck	GO:0031234//extrinsic component of cytoplasmic side of plasma membrane	GO:0004715//non-membrane spanning protein tyrosine kinase activity;GO:0005524//ATP binding;GO:0005102//receptor binding	GO:0050853//B cell receptor signaling pathway;GO:0007169//transmembrane receptor protein tyrosine kinase signaling pathway;GO:0016477//cell migration;GO:0038083//peptidyl-tyrosine autophosphorylation;GO:0042127//regulation of cell proliferation;GO:0030217//T cell differentiation;GO:0045087//innate immune response	K05856//lymphocyte cell-specific protein tyrosine kinase [EC:2.7.10.2]	NP_001035418.1//tyrosine-protein kinase Lck isoform 2 [Danio rerio];NP_001001596.1//tyrosine-protein kinase Lck isoform 1 [Danio rerio]	LCK proto-oncogene, Src family tyrosine kinase
100330349	1827	0.5	3.56333	2.83323	0.988518	Up	LOC100330349	NA	NA	NA	K12800//NACHT, LRR and PYD domains-containing protein 3	XP_017210933.1//protein NLRC3 [Danio rerio]	protein NLRC3
100003100	1524	3.68333	41.6633	3.49969	1	Up	sbk3	GO:0005737//cytoplasm	GO:0004674//protein serine/threonine kinase activity;GO:0005524//ATP binding	GO:0023014//signal transduction by protein phosphorylation;GO:0007346//regulation of mitotic cell cycle;GO:0032147//activation of protein kinase activity;GO:0006974//cellular response to DNA damage stimulus;GO:0031098//stress-activated protein kinase signaling cascade;GO:0042981//regulation of apoptotic process	K08858//serine/threonine-protein kinase SBK [EC:2.7.11.1]	NP_001103885.1//SH3 domain binding kinase family, member 3 [Danio rerio]	SH3 domain binding kinase family, member 3
492707	3476	1.08667	0.48	-1.1788	0.981532	Down	ncapg	GO:0000793//condensed chromosome;GO:0000796//condensin complex;GO:0005737//cytoplasm	NA	GO:0000070//mitotic sister chromatid segregation;GO:0007076//mitotic chromosome condensation	K06678//condensin complex subunit 3	NP_001243134.1//condensin complex subunit 3 [Danio rerio]	non-SMC condensin I complex, subunit G
100005283	1758	2.9	1.02333	-1.50278	0.986769	Down	gig2e	NA	GO:0003950//NAD+ ADP-ribosyltransferase activity	NA	NA	NP_001232920.1//uncharacterized protein LOC100005283 [Danio rerio]	grass carp reovirus (GCRV)-induced gene 2e
336563	4915	16.9733	39.9833	1.23613	0.994782	Up	wu:fb13g09	GO:0016021//integral component of membrane	GO:0005524//ATP binding;GO:0042626//ATPase activity, coupled to transmembrane movement of substances	NA	K05668//ATP-binding cassette, subfamily C (CFTR/MRP), member 5	XP_009289330.1//multidrug resistance-associated protein 5 [Danio rerio]	wu:fb13g09
100333179	3766	2.44	5.78	1.24419	0.96975	Up	vav3	NA	NA	NA	K05730//guanine nucleotide exchange factor VAV	XP_021326028.1//guanine nucleotide exchange factor VAV3 [Danio rerio]	vav guanine nucleotide exchange factor 3
266640	3833	35.4	78.5633	1.15011	1	Up	unc45b	GO:0030018//Z disc;GO:0031672//A band;GO:0005737//cytoplasm;GO:0048471//perinuclear region of cytoplasm	NA	GO:0048738//cardiac muscle tissue development;GO:0048747//muscle fiber development;GO:0007519//skeletal muscle tissue development;GO:0060538//skeletal muscle organ development;GO:0002088//lens development in camera-type eye;GO:0030239//myofibril assembly	K21991//protein unc-45	NP_705959.1//protein unc-45 homolog B [Danio rerio]	unc-45 myosin chaperone B
100037315	3781	0.966667	3.35	1.79307	0.983673	Up	adrb2b	NA	NA	NA	K04142//adrenergic receptor beta-2	AAI39540.1//Zgc:162188 protein [Danio rerio];NP_001082940.2//beta-2 adrenergic receptor [Danio rerio]	adrenoceptor beta 2, surface b
360143	1819	3.05667	0.44	-2.79638	0.987568	Down	mxb	NA	GO:0005525//GTP binding;GO:0003924//GTPase activity	NA	K14754//interferon-induced GTP-binding protein Mx1	XP_009304072.1//interferon-induced GTP-binding protein MxB isoform X1 [Danio rerio]	myxovirus (influenza) resistance B
565601	2161	1.37333	0.483333	-1.50659	0.983151	Down	zgc:153654	NA	GO:0005525//GTP binding	NA	NA	NP_001070637.2//uncharacterized protein LOC565601 [Danio rerio]	zgc:153654
799852	3518	4.17333	1.83667	-1.18411	0.98406	Down	si:ch211-219a4.6	NA	GO:0003950//NAD+ ADP-ribosyltransferase activity	NA	K15260//poly [ADP-ribose] polymerase 9 [EC:2.4.2.30]	XP_001340167.2//poly [ADP-ribose] polymerase 9 [Danio rerio]	poly(ADP-ribose) polymerase family member 9
550353	1388	89.1933	32.13	-1.47301	1	Down	histh1l	GO:0005634//nucleus;GO:0000786//nucleosome	GO:0003677//DNA binding	GO:0006334//nucleosome assembly	K11275//histone H1/5	AAI65266.1//Zgc:110380 protein, partial [Danio rerio]	histone H1 like
797699	1341	7.15	3	-1.25298	0.984972	Down	ssuh2.2	NA	GO:0031072//heat shock protein binding;GO:0051082//unfolded protein binding	NA	K06840//semaphorin 3	NP_001035467.1//uncharacterized protein LOC797699 [Danio rerio]	ssu-2 homolog, tandem duplicate 2
558926	1469	1.30667	0.596667	-1.13089	0.970039	Down	zgc:171490	GO:0016021//integral component of membrane	NA	NA	K06582//natural killer cell receptor 2B4;K16634//ribonuclease inhibitor;K06785//junctional adhesion molecule 3;K06499//carcinoembryonic antigen-related cell adhesion molecule	NP_001107058.1//uncharacterized protein LOC558926 precursor [Danio rerio]	zgc:171490
566751	963	29.9367	95.9867	1.68092	1	Up	si:ch211-131k2.3	NA	NA	NA	K07050//misacylated tRNA(Ala) deacylase [EC:3.1.1.-]	NP_001313640.1//putative protein PTGES3L [Danio rerio]	si:ch211-131k2.3
555374	990	0.483333	1.84	1.92862	0.98033	Up	LOC555374	NA	NA	NA	K10104//ficolin;K06252//tenascin;K06255//heparan sulfate proteoglycan 2 (perlecan)	XP_009294451.1//microfibril-associated glycoprotein 4-like [Danio rerio]	microfibril-associated glycoprotein 4-like
799449	1888	6.95	2.12667	-1.70842	0.996295	Down	nt5c1ab	GO:0005737//cytoplasm	GO:0000287//magnesium ion binding;GO:0008253//5'-nucleotidase activity;GO:0000166//nucleotide binding	GO:0009117//nucleotide metabolic process	K01081//5'-nucleotidase [EC:3.1.3.5]	XP_005158935.1//cytosolic 5'-nucleotidase 1A-like isoform X2 [Danio rerio];XP_021323144.1//cytosolic 5'-nucleotidase 1A-like isoform X1 [Danio rerio]	5'-nucleotidase, cytosolic IAb
322206	2529	99	217.323	1.13434	1	Up	ddx5	GO:0005730//nucleolus;GO:0005737//cytoplasm	GO:0004004//ATP-dependent RNA helicase activity;GO:0005524//ATP binding;GO:0004386//helicase activity;GO:0003676//nucleic acid binding	GO:0000398//mRNA splicing, via spliceosome;GO:0010501//RNA secondary structure unwinding;GO:0045893//positive regulation of transcription, DNA-templated	K12823//ATP-dependent RNA helicase DDX5/DBP2 [EC:3.6.4.13]	NP_997777.2//probable ATP-dependent RNA helicase DDX5 isoform 1 [Danio rerio];NP_001296454.1//probable ATP-dependent RNA helicase DDX5 isoform 2 [Danio rerio]	DEAD (Asp-Glu-Ala-Asp) box helicase 5
570021	2054	2.46	1.19667	-1.03964	0.977676	Down	LOC570021	GO:0016021//integral component of membrane	GO:0003676//nucleic acid binding	NA	K06727//Fc receptor-like protein	XP_706537.4//uncharacterized protein LOC570021 [Danio rerio]	uncharacterized LOC570021
100322074	2070	1.32	0.55	-1.26303	0.978073	Down	si:ch211-171h4.5	NA	NA	NA	K06467//CD22 antigen;K06771//myelin associated glycoprotein	XP_005159548.1//Schwann cell myelin protein [Danio rerio]	si:ch211-171h4.5
110438340	4984	1.01	0.45	-1.16636	0.96035	Down	LOC110438340	NA	NA	NA	K05096//FMS-like tyrosine kinase 1 [EC:2.7.10.1];K05109//Eph receptor A8 [EC:2.7.10.1];K08843//leucine-rich repeat kinase 1 [EC:2.7.11.1];K18273//alpha-tectorin;K04911//potassium voltage-gated channel Eag-related subfamily H member 8	XP_021325913.1//uncharacterized protein LOC110438340 [Danio rerio]	uncharacterized LOC110438340
100535622	966	5.28333	14.2633	1.43279	0.994709	Up	LOC100535622	NA	NA	NA	NA	XP_003201716.2//ATP-dependent RNA helicase DRS1-like [Danio rerio]	ATP-dependent RNA helicase DRS1-like
562171	3540	5.23667	2.14333	-1.28879	0.984203	Down	nr3c2	GO:0005634//nucleus	GO:0003707//steroid hormone receptor activity;GO:0008270//zinc ion binding;GO:0043565//sequence-specific DNA binding;GO:0003700//DNA binding transcription factor activity	GO:0033555//multicellular organismal response to stress;GO:0006351//transcription, DNA-templated	K08555//mineralocorticoid receptor	NP_001093873.1//mineralocorticoid receptor [Danio rerio]	nuclear receptor subfamily 3, group C, member 2
110439838	1788	1.31	5.81333	2.1498	0.993803	Up	LOC110439838	NA	NA	NA	NA	XP_021332392.1//uncharacterized protein LOC110439838 [Danio rerio]	uncharacterized LOC110439838
559250	1486	0.703333	1.45667	1.05039	0.982882	Up	im:7152348	NA	NA	NA	K15705//E3 ubiquitin-protein ligase RNF152 [EC:2.3.2.27];K02156//aubergine;K22157//E3 ubiquitin-protein ligase RNF183 [EC:2.3.2.27]	NP_001313353.1//im:7152348 [Danio rerio]	im:7152348
100002536	2793	1.18333	2.89	1.28821	0.98426	Up	si:dkey-190g6.2	GO:0005739//mitochondrion	GO:0048039//ubiquinone binding	GO:0006744//ubiquinone biosynthetic process;GO:0045333//cellular respiration	K18588//coenzyme Q-binding protein COQ10	XP_009295305.1//coenzyme Q-binding protein COQ10 homolog A, mitochondrial [Danio rerio]	si:dkey-190g6.2
100170801	1458	5.18667	2.53333	-1.03377	0.975445	Down	rgs19	GO:0031410//cytoplasmic vesicle;GO:0005886//plasma membrane	GO:0005096//GTPase activator activity	NA	K16449//regulator of G-protein signaling	XP_021325390.1//regulator of G protein signaling 19 isoform X1 [Danio rerio];XP_005161999.1//regulator of G protein signaling 19 isoform X4 [Danio rerio];XP_005161998.1//regulator of G protein signaling 19 isoform X2 [Danio rerio];XP_009294931.1//regulator of G protein signaling 19 isoform X3 [Danio rerio]	regulator of G protein signaling 19
561810	667	1.48667	0.59	-1.33329	0.982219	Down	dnph1	GO:0005634//nucleus;GO:0005737//cytoplasm	GO:0070694//deoxyribonucleoside 5'-monophosphate N-glycosidase activity;GO:0050144//nucleoside deoxyribosyltransferase activity	GO:0009159//deoxyribonucleoside monophosphate catabolic process;GO:0030307//positive regulation of cell growth;GO:0009117//nucleotide metabolic process	NA	NP_001156671.1//2'-deoxynucleoside 5'-phosphate N-hydrolase 1 [Danio rerio]	2'-deoxynucleoside 5'-phosphate N-hydrolase 1
494049	1204	3.65333	1.55333	-1.23385	0.987858	Down	zgc:101853	NA	GO:0000049//tRNA binding	NA	K15437//aminoacyl tRNA synthase complex-interacting multifunctional protein 1	XP_021325469.1//uncharacterized protein LOC494049 isoform X1 [Danio rerio]	zgc:101853
445508	1690	1.99	0.823333	-1.27322	0.988811	Down	calcrla	GO:0016021//integral component of membrane;GO:0005886//plasma membrane	GO:0004948//calcitonin receptor activity	GO:0001525//angiogenesis;GO:0048844//artery morphogenesis;GO:0001756//somitogenesis;GO:0007166//cell surface receptor signaling pathway	K04577//calcitonin receptor-like	NP_001004010.1//calcitonin gene-related peptide type 1 receptor precursor [Danio rerio]	calcitonin receptor-like a
407658	1522	1120.85	2941.03	1.39172	1	Up	acta1b	GO:0005856//cytoskeleton;GO:0005737//cytoplasm	GO:0005524//ATP binding	GO:0035050//embryonic heart tube development	K10354//actin, alpha skeletal muscle	NP_999949.2//actin, alpha skeletal muscle [Danio rerio]	actin, alpha 1b, skeletal muscle
368249	2819	5.07	1.90333	-1.41346	0.98817	Down	prickle1a	GO:0005622//intracellular	GO:0008270//zinc ion binding	GO:0000132//establishment of mitotic spindle orientation;GO:0060027//convergent extension involved in gastrulation;GO:0071907//determination of digestive tract left/right asymmetry;GO:0035622//intrahepatic bile duct development;GO:0001947//heart looping;GO:0003407//neural retina development;GO:0021535//cell migration in hindbrain;GO:0001764//neuron migration;GO:0071910//determination of liver lef…	K04511//prickle	XP_005174267.1//prickle homolog 1a isoform X1 [Danio rerio];NP_899185.2//prickle homolog 1a [Danio rerio]	prickle homolog 1a
445158	2595	2.80333	1.05333	-1.41218	0.98945	Down	slc16a9b	GO:0016021//integral component of membrane	NA	GO:0055085//transmembrane transport	K08186//MFS transporter, MCP family, solute carrier family 16 (monocarboxylic acid transporters), member 9	NP_001003552.1//monocarboxylate transporter 9 [Danio rerio]	solute carrier family 16, member 9b
100334992	2804	7.26	3.30333	-1.13605	0.988075	Down	unm_sa911	NA	GO:0005525//GTP binding;GO:0003924//GTPase activity	NA	K20899//guanylate-binding protein 1/3/4/7	XP_021323188.1//guanylate-binding protein 1-like [Danio rerio]	un-named sa911
110438534	1471	0.746667	1.61333	1.11151	0.965933	Up	LOC110438534	NA	GO:0046872//metal ion binding;GO:0003868//4-hydroxyphenylpyruvate dioxygenase activity;GO:0016701//oxidoreductase activity, acting on single donors with incorporation of molecular oxygen	GO:0009072//aromatic amino acid family metabolic process	K00457//4-hydroxyphenylpyruvate dioxygenase [EC:1.13.11.27]	XP_021326749.1//4-hydroxyphenylpyruvate dioxygenase-like protein [Danio rerio]	4-hydroxyphenylpyruvate dioxygenase-like protein
64279	868	13.5033	6.47333	-1.06073	0.983066	Down	psmb12	GO:0005634//nucleus;GO:0005737//cytoplasm;GO:0005839//proteasome core complex	GO:0004298//threonine-type endopeptidase activity	GO:0051603//proteolysis involved in cellular protein catabolic process	K02738//20S proteasome subunit beta 1 [EC:3.4.25.1]	NP_571751.1//proteasome beta 11 subunit [Danio rerio]	proteasome subunit beta 12
567984	2302	1.30333	0.32	-2.02606	0.99297	Down	LOC567984	NA	NA	NA	K10652//tripartite motif-containing protein 25 [EC:2.3.2.27];K21343//ubiquitin carboxyl-terminal hydrolase 15 [EC:3.4.19.12];K12006//tripartite motif-containing protein 16	XP_009297241.1//tripartite motif-containing protein 47 isoform X2 [Danio rerio];XP_696388.4//tripartite motif-containing protein 16 isoform X1 [Danio rerio]	novel protein similar to H.sapiens tripartite motif-containing
101886059	916	2.77667	0.536667	-2.37126	0.995787	Down	si:ch211-271e10.2	GO:0016021//integral component of membrane	NA	NA	NA	XP_017211512.1//uncharacterized LOC101886059 isoform X1 [Danio rerio];NP_001315075.1//uncharacterized LOC101886059 [Danio rerio]	si:ch211-271e10.2
100332426	2908	5.16333	2.07667	-1.31403	0.982324	Down	mmp15b	NA	NA	NA	K07995//matrix metalloproteinase-15 (membrane-inserted) [EC:3.4.24.-]	XP_021323108.1//matrix metalloproteinase-15 [Danio rerio]	matrix metallopeptidase 15b
797348	1431	7.31333	33.8433	2.21027	1	Up	pkib	GO:0005634//nucleus;GO:0005737//cytoplasm	GO:0004862//cAMP-dependent protein kinase inhibitor activity	GO:2000480//negative regulation of cAMP-dependent protein kinase activity	K15985//cAMP-dependent protein kinase inhibitor alpha;K08752//fatty acid-binding protein 3, muscle and heart	NP_001116417.1//cAMP-dependent protein kinase inhibitor beta [Danio rerio]	protein kinase (cAMP-dependent, catalytic) inhibitor beta
570613	1394	1.80333	0.613333	-1.55592	0.988455	Down	sord	NA	GO:0008270//zinc ion binding;GO:0016491//oxidoreductase activity	NA	K00008//L-iditol 2-dehydrogenase [EC:1.1.1.14]	NP_001165890.1//sorbitol dehydrogenase [Danio rerio]	sorbitol dehydrogenase
321541	4168	17.3167	37.2633	1.1056	0.993619	Up	slc20a1b	GO:0005887//integral component of plasma membrane;GO:0016021//integral component of membrane	GO:0005315//inorganic phosphate transmembrane transporter activity;GO:0015319//sodium:inorganic phosphate symporter activity	GO:0006817//phosphate ion transport	K14640//solute carrier family 20 (sodium-dependent phosphate transporter)	NP_997753.1//sodium-dependent phosphate transporter 1-B [Danio rerio];XP_005155682.1//sodium-dependent phosphate transporter 1-B isoform X1 [Danio rerio]	solute carrier family 20 (phosphate transporter), member 1b
555278	5948	4.11	1.55333	-1.40377	0.987637	Down	zmp:0000000912	NA	NA	NA	K12797//caspase recruitment domain-containing protein 6	XP_021327097.1//interferon-induced very large GTPase 1-like [Danio rerio];XP_021329336.1//interferon-induced very large GTPase 1-like [Danio rerio]	zmp:0000000912
100270764	1617	19.63	9.52	-1.04403	0.990629	Down	cd40	GO:0005887//integral component of plasma membrane;GO:0009897//external side of plasma membrane	GO:0042615//CD154 receptor binding;GO:0005031//tumor necrosis factor-activated receptor activity	GO:0007275//multicellular organism development;GO:0035666//TRIF-dependent toll-like receptor signaling pathway;GO:0097190//apoptotic signaling pathway;GO:0042127//regulation of cell proliferation;GO:0032496//response to lipopolysaccharide;GO:0042981//regulation of apoptotic process;GO:0006954//inflammatory response	K03160//tumor necrosis factor receptor superfamily member 5	NP_001138718.1//CD40 molecule, TNF receptor superfamily member 5 precursor [Danio rerio]	CD40 molecule, TNF receptor superfamily member 5
100006656	2959	1.43333	0.656667	-1.12614	0.955227	Down	si:ch1073-188e1.1	NA	NA	NA	K16634//ribonuclease inhibitor;K06785//junctional adhesion molecule 3;K06570//lymphocyte antigen 9;K06499//carcinoembryonic antigen-related cell adhesion molecule	XP_021325220.1//uncharacterized protein si:ch1073-188e1.1 isoform X1 [Danio rerio]	si:ch1073-188e1.1
449990	1051	1.26333	0.56	-1.17374	0.969627	Down	phlda1	NA	NA	NA	NA	NP_001006011.1//pleckstrin homology-like domain family A member 1 [Danio rerio]	pleckstrin homology-like domain, family A, member 1
101883708	1368	30.2533	11.1567	-1.43919	1	Down	LOC101883708	NA	NA	NA	NA	XP_005158243.1//uncharacterized protein LOC101883708 [Danio rerio]	uncharacterized LOC101883708
393714	1121	57.0767	269.757	2.24069	1	Up	cdo1	NA	GO:0005506//iron ion binding;GO:0017172//cysteine dioxygenase activity	GO:0042412//taurine biosynthetic process	K00456//cysteine dioxygenase [EC:1.13.11.20]	NP_957035.2//cysteine dioxygenase type 1 [Danio rerio]	cysteine dioxygenase, type I
394051	2499	4.59333	10.38	1.17619	0.984464	Up	sh2d3cb	GO:0005622//intracellular	GO:0005085//guanyl-nucleotide exchange factor activity	GO:0007264//small GTPase mediated signal transduction	K08889//tyrosine-protein kinase Fer [EC:2.7.10.2];K07527//tyrosine-protein kinase Fes/Fps [EC:2.7.10.2]	NP_957370.1//SH2 domain-containing protein 3C [Danio rerio];XP_005165661.1//SH2 domain-containing protein 3C isoform X1 [Danio rerio]	SH2 domain containing 3Cb
100332760	7008	1.11667	0.546667	-1.03047	0.96328	Down	mex3a	NA	GO:0003723//RNA binding	NA	K15686//RNA-binding protein MEX3 [EC:2.3.2.27]	XP_009290942.1//RNA-binding protein MEX3A [Danio rerio]	mex-3 RNA binding family member A
101882375	3446	1.27	0.576667	-1.13902	0.975607	Down	LOC101882375	NA	NA	NA	K05106//Eph receptor A5 [EC:2.7.10.1];K05096//FMS-like tyrosine kinase 1 [EC:2.7.10.1];K16467//centlein;K10279//F-box and leucine-rich repeat protein 13	XP_017206766.1//uncharacterized protein LOC101882375 [Danio rerio]	uncharacterized LOC101882375
100037329	1606	1.07667	0.446667	-1.2693	0.968239	Down	scmh1	GO:0005634//nucleus	NA	GO:0006355//regulation of transcription, DNA-templated	K11461//polycomb protein SCMH1	NP_001082953.1//Scm polycomb group protein homolog 1 [Danio rerio]	Scm polycomb group protein homolog 1
100002196	1711	9.71	25.53	1.39465	1	Up	si:ch211-235e9.8	GO:1904115//axon cytoplasm;GO:0031307//integral component of mitochondrial outer membrane;GO:0016021//integral component of membrane;GO:0005739//mitochondrion	NA	GO:0008089//anterograde axonal transport;GO:0010821//regulation of mitochondrion organization	K04727//programmed cell death 8 (apoptosis-inducing factor) [EC:1.-.-.-]	XP_009289524.1//protein MGARP isoform X3 [Danio rerio];XP_005169677.1//protein MGARP isoform X2 [Danio rerio];XP_009289522.1//protein MGARP isoform X1 [Danio rerio];AAI33100.1//Unknown (protein for IMAGE:6523990), partial [Danio rerio]	si:ch211-235e9.8
100330530	2277	1.88667	0.86	-1.13343	0.974516	Down	LOC100330530	NA	NA	NA	K04593//latrophilin 2;K04592//latrophilin 1	XP_002667325.1//olfactomedin-like protein 2A [Danio rerio]	olfactomedin-like protein 2A
259189	1595	3.21	1.54333	-1.05652	0.983184	Down	hgd	NA	GO:0004411//homogentisate 1,2-dioxygenase activity	GO:0006570//tyrosine metabolic process;GO:0006559//L-phenylalanine catabolic process	K00451//homogentisate 1,2-dioxygenase [EC:1.13.11.5]	NP_694498.2//homogentisate 1,2-dioxygenase [Danio rerio]	homogentisate 1,2-dioxygenase
406588	2238	2.03333	0.55	-1.88634	0.98068	Down	sstr5	GO:0016021//integral component of membrane	GO:0004994//somatostatin receptor activity	NA	K04221//somatostatin receptor 5	XP_005164490.1//somatostatin receptor type 5 isoform X1 [Danio rerio];XP_005164491.1//somatostatin receptor type 5 isoform X2 [Danio rerio];NP_998462.1//somatostatin receptor type 5 [Danio rerio]	somatostatin receptor 5
569444	7971	0.53	1.27	1.26076	0.98286	Up	arid3c	GO:0005634//nucleus;GO:0005737//cytoplasm	GO:0001228//transcriptional activator activity, RNA polymerase II transcription regulatory region sequence-specific DNA binding;GO:0003677//DNA binding;GO:0000977//RNA polymerase II regulatory region sequence-specific DNA binding	NA	K11653//AT-rich interactive domain-containing protein 1;K14829//pre-rRNA-processing protein IPI3;K20719//sigma non-opioid intracellular receptor	NP_001093509.1//AT-rich interactive domain-containing protein 3A [Danio rerio];XP_005165415.1//AT-rich interactive domain-containing protein 3A isoform X1 [Danio rerio]	AT rich interactive domain 3C (BRIGHT-like)
563252	6888	18.4233	8.5	-1.116	0.99594	Down	cbfa2t3	GO:0005634//nucleus	GO:0003714//transcription corepressor activity;GO:0003700//DNA binding transcription factor activity	GO:0045892//negative regulation of transcription, DNA-templated	K10053//runt-related transcription factor 1; translocated to, 1	XP_009301766.2//protein CBFA2T3 isoform X6 [Danio rerio];XP_005166632.2//protein CBFA2T3 isoform X8 [Danio rerio];XP_021333653.1//protein CBFA2T3 isoform X2 [Danio rerio];XP_686984.3//protein CBFA2T3 isoform X7 [Danio rerio]	core-binding factor, runt domain, alpha subunit 2; translocated to, 3
103908930	1022	0.183333	5.15	4.81203	0.999012	Up	LOC103908930	NA	GO:0004252//serine-type endopeptidase activity	NA	K01312//trypsin [EC:3.4.21.4]	XP_017206910.1//trypsin-2-like, partial [Danio rerio]	trypsin-2-like
100137108	667	0.583333	2.11	1.85485	0.993236	Up	hspb9	NA	NA	NA	K19766//heat shock protein Hsp-16.1/Hsp-16.11;K09546//heat shock protein beta-7;K09542//crystallin, alpha B	NP_001108177.1//heat shock protein, alpha-crystallin-related, 9 [Danio rerio]	heat shock protein, alpha-crystallin-related, 9
564076	4156	1.75667	0.803333	-1.12877	0.981716	Down	unc13d	NA	NA	NA	K19728//protein unc-13 D	XP_009305114.1//protein unc-13 homolog D [Danio rerio]	unc-13 homolog D (C. elegans)
101884938	1347	29.36	14.6533	-1.00262	0.996744	Down	LOC101884938	NA	NA	NA	K18080//tensin	XP_021322200.1//tensin-3-like [Danio rerio]	tensin-3-like
323269	6247	4.16667	32.27	2.95323	1	Up	zbtb16a	GO:0005634//nucleus;GO:0005737//cytoplasm	GO:0003677//DNA binding;GO:0046872//metal ion binding;GO:0003676//nucleic acid binding	GO:0032481//positive regulation of type I interferon production;GO:0006355//regulation of transcription, DNA-templated;GO:0016567//protein ubiquitination;GO:0006351//transcription, DNA-templated;GO:0050767//regulation of neurogenesis	K10055//zinc finger and BTB domain-containing protein 16	NP_955929.1//zinc finger and BTB domain-containing protein 16-A [Danio rerio];XP_009293566.1//zinc finger and BTB domain-containing protein 16-A isoform X1 [Danio rerio]	zinc finger and BTB domain containing 16a
386634	2668	19.16	45.58	1.2503	0.997334	Up	eif4a1a	NA	GO:0003743//translation initiation factor activity;GO:0005524//ATP binding	NA	K03257//translation initiation factor 4A	NP_938180.1//eukaryotic translation initiation factor 4A, isoform 1A [Danio rerio]	eukaryotic translation initiation factor 4A1A
553728	1624	10.6733	4.83	-1.14392	0.987729	Down	ttc38	NA	NA	NA	K19947//F-actin monooxygenase [EC:1.14.13.225];K13912//deleted in malignant brain tumors 1 protein	NP_001018535.2//tetratricopeptide repeat protein 38 [Danio rerio];XP_005159083.1//tetratricopeptide repeat protein 38 isoform X1 [Danio rerio]	tetratricopeptide repeat domain 38
100329385	1600	3.75667	1.84333	-1.02714	0.976884	Down	egln1a	NA	GO:0016705//oxidoreductase activity, acting on paired donors, with incorporation or reduction of molecular oxygen;GO:0005506//iron ion binding;GO:0031418//L-ascorbic acid binding	NA	K09592//hypoxia-inducible factor prolyl hydroxylase [EC:1.14.11.29]	XP_009305874.1//egl nine homolog 1 isoform X2 [Danio rerio];XP_002664281.2//egl nine homolog 1 isoform X1 [Danio rerio]	egl-9 family hypoxia-inducible factor 1a
553768	1558	1.86	0.866667	-1.10175	0.956996	Down	lin7b	NA	NA	NA	K19931//protein lin-7	XP_016397198.1//PREDICTED: protein lin-7 homolog B [Sinocyclocheilus rhinocerous]	lin-7 homolog B (C. elegans)
567422	3008	1.52333	0.65	-1.22872	0.979708	Down	plxna3	GO:0016020//membrane;GO:0016021//integral component of membrane;GO:0005886//plasma membrane	GO:0017154//semaphorin receptor activity;GO:0042803//protein homodimerization activity	GO:0048696//regulation of collateral sprouting in absence of injury;GO:0060272//embryonic skeletal joint morphogenesis;GO:0048675//axon extension;GO:0008045//motor neuron axon guidance;GO:0021785//branchiomotor neuron axon guidance;GO:0048755//branching morphogenesis of a nerve;GO:0048841//regulation of axon extension involved in axon guidance	K06820//plexin A	XP_009302040.1//plexin A3 isoform X1 [Danio rerio];NP_001091959.1//plexin A3 precursor [Danio rerio]	plexin A3
792189	1688	1.07333	0.406667	-1.40018	0.984151	Down	si:dkey-37m8.11	GO:0005622//intracellular	GO:0008270//zinc ion binding	NA	K12012//tripartite motif-containing protein 35	NP_001076355.1//novel zinc finger protein [Danio rerio]	si:dkey-37m8.11
101886947	2416	3.14333	6.47667	1.04296	0.982585	Up	creb5a	NA	GO:0003700//DNA binding transcription factor activity;GO:0003676//nucleic acid binding	NA	K09047//cyclic AMP-responsive element-binding protein 5	XP_009292464.1//cyclic AMP-responsive element-binding protein 5-like isoform X1 [Danio rerio];XP_009292466.1//cyclic AMP-responsive element-binding protein 5-like isoform X2 [Danio rerio]	cAMP responsive element binding protein 5a
100302659	1764	2.44333	1.12333	-1.12106	0.987824	Down	cenpa	GO:0005634//nucleus;GO:0000777//condensed chromosome kinetochore;GO:0000786//nucleosome	GO:0046982//protein heterodimerization activity;GO:0031492//nucleosomal DNA binding	GO:0006334//nucleosome assembly	K11253//histone H3;K11495//histone H3-like centromeric protein A	NP_001157712.1//histone H3-like centromeric protein A [Danio rerio]	histone H3-like centromeric protein A
555303	13813	4.25	1.27	-1.74263	0.992693	Down	si:dkeyp-118h9.7	NA	NA	NA	K17592//sacsin	XP_682866.7//sacsin [Danio rerio]	si:dkeyp-118h9.7
403061	891	1.09333	2.77333	1.34289	0.966075	Up	ela2	GO:0005615//extracellular space	GO:0004252//serine-type endopeptidase activity	NA	K01346//pancreatic elastase II [EC:3.4.21.71]	AAH42328.1//Ela2 protein, partial [Danio rerio]	elastase 2
568371	1425	1.40667	0.25	-2.49228	0.99594	Down	asb14a	NA	NA	NA	K10336//ankyrin repeat and SOCS box protein 14	XP_021335590.1//dynein heavy chain 12, axonemal [Danio rerio]	ankyrin repeat and SOCS box containing 14a
100148609	3066	2.06667	0.91	-1.18337	0.968622	Down	si:dkey-26m3.3	NA	NA	NA	K12800//NACHT, LRR and PYD domains-containing protein 3	XP_017211009.1//NACHT, LRR and PYD domains-containing protein 12 [Danio rerio]	si:dkey-26m3.3
30255	2224	140.397	63.4333	-1.1462	1	Down	tfa	GO:0005615//extracellular space	GO:0046872//metal ion binding	GO:0055072//iron ion homeostasis;GO:0006826//iron ion transport;GO:0042541//hemoglobin biosynthetic process;GO:0009617//response to bacterium	K14736//transferrin	NP_001278428.1//serotransferrin precursor [Danio rerio]	transferrin-a
30591	2482	31.23	336.353	3.42897	1	Up	hsp90aa1.1	GO:0030018//Z disc;GO:0031672//A band;GO:0042470//melanosome;GO:0048471//perinuclear region of cytoplasm	GO:0030235//nitric-oxide synthase regulator activity;GO:0005524//ATP binding;GO:0051082//unfolded protein binding;GO:0016887//ATPase activity	GO:0006457//protein folding;GO:0030241//skeletal muscle myosin thick filament assembly;GO:0050900//leukocyte migration;GO:0006950//response to stress;GO:0007517//muscle organ development;GO:0030239//myofibril assembly;GO:0014866//skeletal myofibril assembly;GO:0048769//sarcomerogenesis;GO:0045429//positive regulation of nitric oxide biosynthetic process;GO:0010038//response to metal ion;GO:007168…	K04079//molecular chaperone HtpG	NP_571403.1//heat shock protein HSP 90-alpha 1 [Danio rerio]	heat shock protein 90, alpha (cytosolic), class A member 1, tandem duplicate 1
449677	2968	35.8433	87.0633	1.28036	1	Up	cpt1b	GO:0016021//integral component of membrane	GO:0016746//transferase activity, transferring acyl groups	GO:0009617//response to bacterium	K08765//carnitine O-palmitoyltransferase 1, liver isoform [EC:2.3.1.21]	NP_001315121.1//carnitine O-palmitoyltransferase 1, muscle isoform [Danio rerio]	carnitine palmitoyltransferase 1B (muscle)
566363	5128	1.30333	0.623333	-1.06413	0.983823	Down	si:ch211-196f2.3	NA	NA	NA	K10955//mucin-2;K16669//protocadherin Fat 4;K21125//mucin-5AC;K22016//mucin-3/17	XP_021333480.1//mucin-3A [Danio rerio]	si:ch211-196f2.3
100149080	3129	1.77333	5.57667	1.65294	0.975959	Up	LOC100149080	NA	NA	NA	K05858//phosphatidylinositol phospholipase C, beta [EC:3.1.4.11]	XP_021324223.1//1-phosphatidylinositol 4,5-bisphosphate phosphodiesterase beta-1-like [Danio rerio]	1-phosphatidylinositol 4,5-bisphosphate phosphodiesterase beta-1-like
565718	4123	1.87333	0.72	-1.37954	0.984079	Down	mtnr1ab	GO:0016021//integral component of membrane	GO:0008502//melatonin receptor activity	GO:0007623//circadian rhythm	K04285//melatonin receptor type 1A	XP_694081.2//melatonin receptor type 1A [Danio rerio];XP_021328498.1//melatonin receptor type 1A [Danio rerio]	melatonin receptor 1A b
101883194	1864	15.6667	5.70667	-1.45698	0.988687	Down	nacc2	NA	NA	NA	K10486//BTB/POZ domain-containing protein 14	XP_005172097.2//nucleus accumbens-associated protein 2 [Danio rerio]	NACC family member 2
100001424	2269	1.86667	0.886667	-1.074	0.945145	Down	ghra	GO:0016021//integral component of membrane	GO:0004896//cytokine receptor activity	NA	K05080//growth hormone receptor	NP_001077047.1//growth hormone receptor precursor [Danio rerio]	growth hormone receptor a
100536479	2940	3.80333	1.87	-1.02423	0.98224	Down	podn	NA	NA	NA	K08119//extracellular matrix protein 2	XP_021329413.1//podocan [Danio rerio];XP_003201285.2//podocan [Danio rerio]	podocan
100334512	2934	1.54	0.546667	-1.4942	0.995881	Down	proser2	NA	NA	NA	NA	XP_002661360.3//proline and serine-rich protein 2 [Danio rerio]	proline and serine rich 2
100101646	2015	1.35333	0.586667	-1.2059	0.957466	Down	zgc:165423	NA	GO:0004252//serine-type endopeptidase activity	NA	K09630//polyserase 2 [EC:3.4.21.-]	AAH97206.1//LOC561562 protein, partial [Danio rerio];AAI33113.1//LOC561562 protein, partial [Danio rerio]	zgc:165423
573741	3550	13.3633	6.32667	-1.07876	0.988096	Down	si:dkeyp-69b9.3	GO:0005634//nucleus	GO:0001105//RNA polymerase II transcription coactivator activity	GO:0006357//regulation of transcription from RNA polymerase II promoter;GO:0051145//smooth muscle cell differentiation	NA	XP_005157961.1//myocardin-like [Danio rerio]	si:dkeyp-69b9.3
553694	1172	0.63	60.2133	6.57859	1	Up	zgc:112242	GO:0005861//troponin complex	NA	GO:0060048//cardiac muscle contraction;GO:0003009//skeletal muscle contraction	K10371//troponin I, slow skeletal muscle	NP_001018504.1//uncharacterized protein LOC553694 [Danio rerio]	troponin I4b, tandem duplicate 3
557468	3893	8.06667	3.68667	-1.12966	0.988246	Down	pgfb	GO:0016020//membrane;GO:0005615//extracellular space	GO:0008083//growth factor activity;GO:0005172//vascular endothelial growth factor receptor binding	GO:0001525//angiogenesis;GO:0050930//induction of positive chemotaxis;GO:0060754//positive regulation of mast cell chemotaxis;GO:0048010//vascular endothelial growth factor receptor signaling pathway;GO:0001938//positive regulation of endothelial cell proliferation;GO:0045766//positive regulation of angiogenesis;GO:0001666//response to hypoxia	K16859//placenta growth factor	XP_016398994.1//PREDICTED: placenta growth factor-like [Sinocyclocheilus rhinocerous]	placental growth factor b
100005373	8961	0.49	1.29667	1.40395	0.982993	Up	greb1l	NA	NA	NA	NA	XP_001344452.4//GREB1-like protein [Danio rerio]	GREB1 like retinoic acid receptor coactivator
64674	1515	23.4333	91.52	1.96552	1	Up	mibp	NA	NA	NA	K10524//nicotinamide/nicotinate riboside kinase [EC:2.7.1.22 2.7.1.173]	NP_571768.2//nicotinamide riboside kinase 2 [Danio rerio]	muscle-specific beta 1 integrin binding protein
108183500	2567	12.3233	3.95	-1.64147	0.995202	Down	LOC108183500	NA	NA	NA	K12800//NACHT, LRR and PYD domains-containing protein 3	XP_017210888.1//protein NLRC3-like [Danio rerio]	protein NLRC3-like
336770	2419	5.96667	25.8833	2.11703	1	Up	abcf2a	NA	GO:0005524//ATP binding;GO:0016887//ATPase activity	NA	K06185//ATP-binding cassette, subfamily F, member 2	NP_958472.2//ATP-binding cassette sub-family F member 2 [Danio rerio]	ATP-binding cassette, sub-family F (GCN20), member 2a
110438480	787	2.30333	1.07333	-1.10163	0.954231	Down	LOC110438480	NA	GO:0004170//dUTP diphosphatase activity	GO:0046080//dUTP metabolic process	K01520//dUTP pyrophosphatase [EC:3.6.1.23]	XP_021326658.1//deoxyuridine 5'-triphosphate nucleotidohydrolase-like [Danio rerio]	deoxyuridine 5'-triphosphate nucleotidohydrolase-like
436943	1798	3.71333	16.5167	2.15314	1	Up	cryabb	NA	GO:0005212//structural constituent of eye lens;GO:0051082//unfolded protein binding	GO:0007626//locomotory behavior;GO:0060047//heart contraction;GO:0007519//skeletal muscle tissue development;GO:0030239//myofibril assembly	K09542//crystallin, alpha B	XP_021331756.1//alpha-crystallin B chain isoform X1 [Danio rerio]	crystallin, alpha B, b
101882020	1135	0.443333	1.04333	1.23474	0.947319	Up	LOC101882020	NA	NA	NA	NA	XP_021323823.1//uncharacterized protein LOC101882020 [Danio rerio]	uncharacterized LOC101882020
561067	4167	4.17333	0.773333	-2.43204	0.991918	Down	mxf	NA	NA	NA	K14754//interferon-induced GTP-binding protein Mx1	XP_017206546.2//interferon-induced GTP-binding protein Mx [Danio rerio]	myxovirus (influenza virus) resistance F
100333254	3606	8.69667	4.34333	-1.00166	0.978171	Down	nfatc2a	NA	GO:0003677//DNA binding;GO:0003700//DNA binding transcription factor activity	NA	K17332//nuclear factor of activated T-cells, cytoplasmic 2	XP_021325707.1//nuclear factor of activated T-cells, cytoplasmic 2 isoform X2 [Danio rerio];XP_003201273.2//nuclear factor of activated T-cells, cytoplasmic 2 isoform X1 [Danio rerio]	nuclear factor of activated T cells 2a
563208	532	1.14	0.483333	-1.23794	0.969127	Down	ccl38a.5	GO:0005615//extracellular space	GO:0008009//chemokine activity;GO:0048020//CCR chemokine receptor binding	GO:0007186//G-protein coupled receptor signaling pathway;GO:0048247//lymphocyte chemotaxis;GO:0030593//neutrophil chemotaxis;GO:0070098//chemokine-mediated signaling pathway;GO:0043547//positive regulation of GTPase activity;GO:0071356//cellular response to tumor necrosis factor;GO:0006954//inflammatory response;GO:0071346//cellular response to interferon-gamma;GO:0071347//cellular response to in…	K16596//C-C motif chemokine 8;K05408//C-C motif chemokine 3	NP_001025344.1//uncharacterized protein LOC563208 precursor [Danio rerio]	chemokine (C-C motif) ligand 38, duplicate 5
108183524	1327	2.28	1.12333	-1.02125	0.953742	Down	LOC108183524	NA	NA	NA	K12800//NACHT, LRR and PYD domains-containing protein 3;K20865//NACHT, LRR and PYD domains-containing protein 12	XP_017210918.1//E3 ubiquitin-protein ligase TRIM39-like [Danio rerio]	E3 ubiquitin-protein ligase TRIM39-like
100332468	5365	1.25	0.593333	-1.07501	0.951576	Down	pde2a	NA	GO:0046872//metal ion binding;GO:0004114//3',5'-cyclic-nucleotide phosphodiesterase activity	GO:0007165//signal transduction	K18283//cGMP-dependent 3',5'-cyclic phosphodiesterase [EC:3.1.4.17]	XP_021322214.1//LOW QUALITY PROTEIN: cGMP-dependent 3',5'-cyclic phosphodiesterase, partial [Danio rerio]	phosphodiesterase 2A
445061	1990	6.14667	24.6967	2.00644	1	Up	dnajb4	NA	GO:0051082//unfolded protein binding	GO:0006457//protein folding	K09510//DnaJ homolog subfamily B member 4	NP_001003455.1//dnaJ homolog subfamily B member 4 [Danio rerio]	DnaJ (Hsp40) homolog, subfamily B, member 4
559768	731	5.34667	1.59667	-1.74358	0.975491	Down	zgc:173593	GO:0005623//cell;GO:0005737//cytoplasm	GO:0005506//iron ion binding;GO:0008199//ferric iron binding	GO:0006879//cellular iron ion homeostasis;GO:0006826//iron ion transport;GO:0006880//intracellular sequestering of iron ion	K00522//ferritin heavy chain [EC:1.16.3.2]	XP_017210274.1//uncharacterized protein LOC559768 [Danio rerio]	zgc:173593
386661	3065	0.596667	1.49667	1.32676	0.960532	Up	scd	GO:0016021//integral component of membrane	GO:0016717//oxidoreductase activity, acting on paired donors, with oxidation of a pair of donors resulting in the reduction of molecular oxygen to two molecules of water	GO:1903966//monounsaturated fatty acid biosynthetic process	K00507//stearoyl-CoA desaturase (Delta-9 desaturase) [EC:1.14.19.1]	NP_942110.2//stearoyl-CoA desaturase 5 [Danio rerio]	stearoyl-CoA desaturase (delta-9-desaturase)
555178	1798	17.78	43.62	1.29473	0.998164	Up	ifrd1	NA	NA	NA	K13855//solute carrier family 4 (anion exchanger), member 2	NP_001070023.1//interferon-related developmental regulator 1 [Danio rerio]	interferon-related developmental regulator 1
103910258	3333	6.60667	2.7	-1.29096	0.985638	Down	si:cabz01069012.2	NA	NA	NA	K12800//NACHT, LRR and PYD domains-containing protein 3;K20865//NACHT, LRR and PYD domains-containing protein 12	XP_021330977.1//NLR family CARD domain-containing protein 3-like isoform X1 [Danio rerio];XP_021330978.1//NLR family CARD domain-containing protein 3-like isoform X2 [Danio rerio]	si:cabz01069012.2
103910413	1955	0.613333	3.04	2.30933	0.994497	Up	tymp	GO:0005829//cytosol	GO:0016154//pyrimidine-nucleoside phosphorylase activity;GO:0009032//thymidine phosphorylase activity;GO:0004645//phosphorylase activity	GO:0006213//pyrimidine nucleoside metabolic process;GO:0006206//pyrimidine nucleobase metabolic process	K00758//thymidine phosphorylase [EC:2.4.2.4]	XP_021327204.1//thymidine phosphorylase [Danio rerio];XP_009298457.1//thymidine phosphorylase [Danio rerio]	thymidine phosphorylase
570210	1436	74.06	401.513	2.43868	1	Up	zgc:86709	GO:0005856//cytoskeleton;GO:0016020//membrane;GO:0070062//extracellular exosome;GO:0005615//extracellular space;GO:0072562//blood microparticle;GO:0005925//focal adhesion;GO:0005737//cytoplasm;GO:0030017//sarcomere;GO:0030027//lamellipodium;GO:0030175//filopodium;GO:0005884//actin filament;GO:0044297//cell body;GO:0042643//actomyosin, actin portion;GO:0005829//cytosol;GO:0031674//I band	GO:0005524//ATP binding;GO:0017022//myosin binding;GO:0016887//ATPase activity	GO:0030048//actin filament-based movement;GO:0031032//actomyosin structure organization;GO:0030049//muscle filament sliding;GO:0070252//actin-mediated cell contraction;GO:0033275//actin-myosin filament sliding;GO:0045471//response to ethanol;GO:0055008//cardiac muscle tissue morphogenesis;GO:0060048//cardiac muscle contraction;GO:0042493//response to drug;GO:0043066//negative regulation of apopto…	K12314//actin, alpha cardiac muscle;K10354//actin, alpha skeletal muscle	XP_007651673.1//PREDICTED: actin, alpha skeletal muscle [Cricetulus griseus]	zgc:86709
100331748	3042	4.16333	9.39667	1.17441	0.988658	Up	si:cabz01081777.1	NA	NA	NA	NA	XP_002663080.4//protein Dok-7-like isoform X1 [Danio rerio];XP_009298479.2//protein Dok-7-like isoform X2 [Danio rerio]	si:cabz01081777.1
565195	2913	6.59333	13.7233	1.05755	0.989412	Up	ano10b	GO:0016021//integral component of membrane	NA	NA	K19327//anoctamin-10	XP_021326182.1//uncharacterized protein LOC565195 isoform X1 [Danio rerio]	anoctamin 10b
403116	2123	8.44333	3.51333	-1.26497	0.98855	Down	st6gal2a	NA	GO:0008373//sialyltransferase activity	GO:0006486//protein glycosylation	K00779//beta-galactoside alpha-2,6-sialyltransferase (sialyltransferase 2) [EC:2.4.99.1]	NP_001153386.1//beta-galactoside alpha-2,6-sialyltransferase 2 [Danio rerio]	ST6 beta-galactosamide alpha-2,6-sialyltranferase 2a
100329632	3965	5.26	2.35333	-1.16036	0.982052	Down	scarf2	NA	NA	NA	K05120//tyrosine kinase receptor 1 [EC:2.7.10.1];K06776//receptor-type tyrosine-protein phosphatase kappa [EC:3.1.3.48];K02258//cytochrome c oxidase assembly protein subunit 11;K13297//receptor-type tyrosine-protein phosphatase T [EC:3.1.3.48]	XP_017211720.1//scavenger receptor class F member 2 [Danio rerio]	scavenger receptor class F, member 2
557843	5243	1.83667	5.21667	1.50604	0.97503	Up	hcn4	NA	NA	NA	K04957//hyperpolarization activated cyclic nucleotide-gated potassium channel 4	XP_686078.4//potassium/sodium hyperpolarization-activated cyclic nucleotide-gated channel 3 [Danio rerio]	hyperpolarization activated cyclic nucleotide-gated potassium channel 4
406782	3916	2.75667	24.7667	3.1674	1	Up	mapk4	GO:0005634//nucleus;GO:0005622//intracellular;GO:0005737//cytoplasm	GO:0005524//ATP binding;GO:0004707//MAP kinase activity	GO:0010468//regulation of gene expression;GO:0071310//cellular response to organic substance	K06855//mitogen-activated protein kinase 4/6 [EC:2.7.11.24]	NP_998638.1//mitogen-activated protein kinase 4 [Danio rerio];XP_005167209.1//mitogen-activated protein kinase 4 isoform X1 [Danio rerio]	mitogen-activated protein kinase 4
336492	1008	43.3967	8.91333	-2.28355	0.994394	Down	ptgdsb.1	GO:0005576//extracellular region	GO:0001972//retinoic acid binding;GO:0005215//transporter activity	GO:0006629//lipid metabolic process	K01830//prostaglandin-H2 D-isomerase [EC:5.3.99.2]	NP_998799.1//prostaglandin D2 synthase, brain precursor [Danio rerio]	prostaglandin D2 synthase b, tandem duplicate 1
327067	1475	6.54	19.45	1.57241	0.996887	Up	slc25a4	GO:0005743//mitochondrial inner membrane;GO:0016021//integral component of membrane	GO:0005471//ATP:ADP antiporter activity;GO:0005215//transporter activity	GO:0055085//transmembrane transport;GO:0046902//regulation of mitochondrial membrane permeability	K05863//solute carrier family 25 (mitochondrial adenine nucleotide translocator), member 4/5/6/31	NP_999867.1//ADP/ATP translocase 1 [Danio rerio]	solute carrier family 25 (mitochondrial carrier; adenine nucleotide translocator), member 4
406463	1338	34.8967	16.9633	-1.04067	0.999902	Down	nfkbiaa	NA	NA	GO:1901532//regulation of hematopoietic progenitor cell differentiation;GO:0009615//response to virus;GO:1901533//negative regulation of hematopoietic progenitor cell differentiation	K04734//NF-kappa-B inhibitor alpha	NP_998349.2//nuclear factor of kappa light polypeptide gene enhancer in B-cells inhibitor, alpha a [Danio rerio]	nuclear factor of kappa light polypeptide gene enhancer in B-cells inhibitor, alpha a
101885932	452	2.30333	0.466667	-2.30326	0.987583	Down	ctxn1	NA	NA	NA	NA	NP_001289943.1//cortexin-1 [Danio rerio]	cortexin 1
100004079	2489	1.88333	0.92	-1.03358	0.969298	Down	si:dkeyp-41f9.4	NA	NA	NA	K20797//PR domain zinc finger protein 8 [EC:2.1.1.-]	XP_021334937.1//PR domain zinc finger protein 8-like isoform X1 [Danio rerio];XP_001343474.4//PR domain zinc finger protein 8-like isoform X2 [Danio rerio]	si:dkeyp-41f9.4
110437923	421	0.696667	2.02667	1.54057	0.950019	Up	LOC110437923	GO:0016021//integral component of membrane	GO:0017154//semaphorin receptor activity;GO:0046872//metal ion binding;GO:0019838//growth factor binding;GO:0005021//vascular endothelial growth factor-activated receptor activity	GO:0001525//angiogenesis;GO:0035767//endothelial cell chemotaxis;GO:0051491//positive regulation of filopodium assembly;GO:0090050//positive regulation of cell migration involved in sprouting angiogenesis;GO:0001666//response to hypoxia;GO:0009887//animal organ morphogenesis;GO:0048010//vascular endothelial growth factor receptor signaling pathway;GO:0061300//cerebellum vasculature development;GO…	K06724//neuropilin 1	AAR99506.1//soluble neuropilin 1b [Danio rerio]	neuropilin-1a-like
568180	690	5.82333	12.76	1.13171	0.99315	Up	hspb3	NA	NA	NA	K09544//heat shock protein beta-3	NP_001092922.1//heat shock protein beta-3 [Danio rerio]	heat shock protein, alpha-crystallin-related, b3
566757	2823	3.29	1.32333	-1.31391	0.988782	Down	afap1l1a	GO:0002102//podosome;GO:0071437//invadopodium;GO:0030054//cell junction;GO:0005737//cytoplasm	NA	NA	K18616//actin filament associated protein 1	XP_005173313.1//actin filament-associated protein 1-like 1 isoform X1 [Danio rerio];NP_001025384.1//actin filament-associated protein 1-like 1 [Danio rerio];XP_009289401.1//actin filament-associated protein 1-like 1 isoform X2 [Danio rerio]	actin filament associated protein 1-like 1a
572121	3030	2.45333	1.09667	-1.16162	0.984402	Down	incenp	NA	NA	NA	K11515//inner centromere protein	XP_009295991.2//inner centromere protein A [Danio rerio]	inner centromere protein
572044	1977	1.87	5.28333	1.49841	0.981661	Up	nocta	NA	GO:0004535//poly(A)-specific ribonuclease activity	GO:0007623//circadian rhythm	K18764//nocturnin [EC:3.1.13.4]	XP_700794.1//nocturnin isoform X1 [Danio rerio]	nocturnin a
794952	1693	0.516667	1.14667	1.15014	0.94983	Up	LOC794952	GO:0005795//Golgi stack;GO:0005634//nucleus;GO:0005737//cytoplasm	GO:0004674//protein serine/threonine kinase activity;GO:0005524//ATP binding	GO:0018105//peptidyl-serine phosphorylation;GO:0051301//cell division;GO:0007049//cell cycle;GO:0008360//regulation of cell shape;GO:0090166//Golgi disassembly	K08816//vaccinia related kinase [EC:2.7.11.1]	XP_021331858.1//serine/threonine-protein kinase VRK1-like [Danio rerio];XP_021326835.1//LOW QUALITY PROTEIN: serine/threonine-protein kinase VRK1-like [Danio rerio]	serine/threonine-protein kinase VRK1-like
436840	1555	0.99	2.18333	1.14103	0.961227	Up	mpv17l2	GO:0005743//mitochondrial inner membrane;GO:0016021//integral component of membrane;GO:0005739//mitochondrion	NA	GO:0061668//mitochondrial ribosome assembly	K13348//protein Mpv17	NP_001002567.1//mpv17-like protein 2 [Danio rerio]	MPV17 mitochondrial membrane protein-like 2
100332229	684	2.07333	5.63	1.44118	0.987141	Up	LOC100332229	NA	NA	NA	K11251//histone H2A	NP_001340863.1//H2A histone family member 1a like [Danio rerio]	H2A histone family member 1a like
368489	1095	6.80667	1.66667	-2.02998	0.99533	Down	fam101a	NA	GO:0031005//filamin binding	GO:0061181//regulation of chondrocyte development;GO:0061572//actin filament bundle organization	NA	NP_001007032.1//protein FAM101A [Danio rerio]	refilin A
101885455	2432	3.64667	1.32	-1.46604	0.985459	Down	LOC101885455	NA	NA	NA	K12800//NACHT, LRR and PYD domains-containing protein 3	XP_017211025.1//protein NLRC3-like [Danio rerio]	protein NLRC3-like
562950	810	1.57667	0.14	-3.49338	0.994606	Down	si:dkey-7c18.24	NA	NA	NA	NA	NP_001076301.1//uncharacterized protein LOC562950 [Danio rerio]	si:dkey-7c18.24
436903	2077	7.52667	21.91	1.54151	1	Up	bpgm	GO:0005829//cytosol	GO:0004082//bisphosphoglycerate mutase activity;GO:0046538//2,3-bisphosphoglycerate-dependent phosphoglycerate mutase activity	GO:0006094//gluconeogenesis;GO:0006096//glycolytic process;GO:0043456//regulation of pentose-phosphate shunt	K01837//bisphosphoglycerate/phosphoglycerate mutase [EC:5.4.2.4 5.4.2.11]	NP_001002630.1//bisphosphoglycerate mutase [Danio rerio]	2,3-bisphosphoglycerate mutase
110438296	1140	1.05333	0.2	-2.39689	0.988442	Down	LOC110438296	NA	NA	NA	K12800//NACHT, LRR and PYD domains-containing protein 3;K16634//ribonuclease inhibitor;K20865//NACHT, LRR and PYD domains-containing protein 12	XP_021325357.1//muscle M-line assembly protein unc-89-like [Danio rerio]	muscle M-line assembly protein unc-89-like
100538072	1756	44.68	133.043	1.5742	1	Up	creb3l3b	NA	GO:0035497//cAMP response element binding;GO:0003700//DNA binding transcription factor activity	GO:0045944//positive regulation of transcription from RNA polymerase II promoter;GO:0030968//endoplasmic reticulum unfolded protein response	K09048//cyclic AMP-responsive element-binding protein 3	XP_009297197.2//cyclic AMP-responsive element-binding protein 3-like protein 3-A isoform X1 [Danio rerio];XP_017207928.1//cyclic AMP-responsive element-binding protein 3-like protein 3-A isoform X2 [Danio rerio]	cAMP responsive element binding protein 3-like 3b
100001751	5405	1.48333	0.726667	-1.02948	0.983454	Down	sned1	NA	GO:0005509//calcium ion binding	GO:0007160//cell-matrix adhesion	K02599//Notch 1	XP_009300704.1//sushi, nidogen and EGF-like domain-containing protein 1 isoform X2 [Danio rerio];XP_017212114.1//sushi, nidogen and EGF-like domain-containing protein 1 isoform X1 [Danio rerio]	sushi, nidogen and EGF-like domains 1
30327	1403	5.89667	1.85333	-1.66978	0.984133	Down	cyt1	GO:0005882//intermediate filament	GO:0005198//structural molecule activity	GO:0042074//cell migration involved in gastrulation;GO:0031101//fin regeneration	K07604//type I keratin, acidic	NP_571182.1//type I cytokeratin, enveloping layer [Danio rerio]	type I cytokeratin, enveloping layer
556215	8113	1.04	0.496667	-1.06623	0.969359	Down	cuzd1.1	NA	NA	NA	K08843//leucine-rich repeat kinase 1 [EC:2.7.11.1];K14401//cleavage and polyadenylation specificity factor subunit 1;K08816//vaccinia related kinase [EC:2.7.11.1];K04612//calcium-sensing receptor;K16803//cytoskeleton-associated protein 5	XP_021323077.1//uncharacterized protein cuzd1.1 [Danio rerio]	CUB and zona pellucida-like domains 1, tandem duplicate 1
322451	875	0.506667	77.0833	7.24924	1	Up	ctrb1	NA	GO:0004252//serine-type endopeptidase activity	NA	K01310//chymotrypsin [EC:3.4.21.1]	NP_997783.1//chymotrypsin B1 precursor [Danio rerio]	chymotrypsinogen B1
84703	3478	78.5967	33.39	-1.23505	0.996117	Down	slc4a1a	GO:0005887//integral component of plasma membrane	GO:0005452//inorganic anion exchanger activity;GO:0008510//sodium:bicarbonate symporter activity	GO:0006820//anion transport;GO:0035162//embryonic hemopoiesis;GO:0051453//regulation of intracellular pH;GO:0030218//erythrocyte differentiation	K06573//solute carrier family 4 (anion exchanger), member 1	NP_938152.1//band 3 anion transport protein [Danio rerio]	solute carrier family 4 (anion exchanger), member 1a (Diego blood group)
101883339	1862	1.06	0.0366667	-4.85345	1	Down	si:ch73-329n5.6	NA	NA	GO:0007160//cell-matrix adhesion	K18273//alpha-tectorin	XP_009305187.1//protein PRY2 [Danio rerio]	si:ch73-329n5.6
100144557	3226	2.74333	1.11333	-1.30104	0.969281	Down	rap1gap	NA	GO:0005096//GTPase activator activity	GO:0051056//regulation of small GTPase mediated signal transduction	K17700//RAP1 GTPase activating protein 1	NP_001116525.1//rap1 GTPase-activating protein 1 [Danio rerio]	RAP1 GTPase activating protein
100333601	2902	2.19667	0.93	-1.24001	0.987568	Down	mmp25b	GO:0031012//extracellular matrix;GO:0016021//integral component of membrane	GO:0004222//metalloendopeptidase activity;GO:0008237//metallopeptidase activity;GO:0008270//zinc ion binding	GO:0097374//sensory neuron axon guidance;GO:0006954//inflammatory response	K08003//matrix metalloproteinase-25 (membrane-inserted) [EC:3.4.24.-]	XP_002663942.1//matrix metalloproteinase-25-like [Danio rerio]	matrix metallopeptidase 25b
550501	1971	5.61667	0.08	-6.13357	1	Down	zgc:111983	GO:0016021//integral component of membrane	NA	NA	NA	NP_001017803.1//uncharacterized protein LOC550501 precursor [Danio rerio]	zgc:111983
324971	1739	0.43	1.35333	1.65411	0.964197	Up	hmp19	GO:0005768//endosome;GO:0016021//integral component of membrane	GO:0032051//clathrin light chain binding	GO:0016197//endosomal transport;GO:0048268//clathrin coat assembly;GO:0007212//dopamine receptor signaling pathway	K15493//neuron-specific vesicular protein calcyon	NP_957167.1//neuron-specific protein family member 2 [Danio rerio]	neuronal vesicle trafficking associated 2
568664	6076	1.75333	0.746667	-1.23156	0.987636	Down	LOC568664	NA	NA	NA	K20865//NACHT, LRR and PYD domains-containing protein 12	XP_021326695.1//uncharacterized protein LOC568664 isoform X1 [Danio rerio];XP_021326713.1//NLR family CARD domain-containing protein 3 isoform X18 [Danio rerio];XP_021326707.1//uncharacterized protein LOC568664 isoform X12 [Danio rerio];XP_021326696.1//uncharacterized protein LOC568664 isoform X3 [Danio rerio];XP_017210067.1//uncharacterized protein LOC568664 isoform X2 [Danio rerio];XP_021326706…	NACHT, LRR and PYD domains-containing protein 12
108183844	2751	1.88667	0.906667	-1.0572	0.965065	Down	LOC108183844	NA	NA	NA	K12800//NACHT, LRR and PYD domains-containing protein 3;K20865//NACHT, LRR and PYD domains-containing protein 12	XP_017211151.2//NACHT, LRR and PYD domains-containing protein 12-like [Danio rerio]	NACHT, LRR and PYD domains-containing protein 12-like
101885596	2168	6.00333	2.68667	-1.15995	0.98318	Down	hck	NA	GO:0004715//non-membrane spanning protein tyrosine kinase activity;GO:0005524//ATP binding	NA	K08893//hemopoietic cell kinase [EC:2.7.10.2]	XP_005174178.1//tyrosine-protein kinase HCK [Danio rerio]	HCK proto-oncogene, Src family tyrosine kinase
794333	10784	4.61667	1.97333	-1.22622	0.984163	Down	bahcc1b	GO:0000785//chromatin;GO:0005677//chromatin silencing complex	GO:0003682//chromatin binding;GO:0000976//transcription regulatory region sequence-specific DNA binding	GO:0006342//chromatin silencing;GO:0031507//heterochromatin assembly	NA	XP_009305095.1//BAH and coiled-coil domain-containing protein 1 isoform X1 [Danio rerio];XP_021336060.1//BAH and coiled-coil domain-containing protein 1 isoform X2 [Danio rerio]	BAH domain and coiled-coil containing 1b
103910561	2899	1.06	0.49	-1.11321	0.961897	Down	znf977	NA	NA	NA	K09228//KRAB domain-containing zinc finger protein	XP_021331166.1//zinc finger protein 721-like [Danio rerio]	zinc finger protein 977
321452	4073	1.20667	0.453333	-1.41238	0.982981	Down	smc2	GO:0005634//nucleus;GO:0005694//chromosome	GO:0005524//ATP binding	GO:0051276//chromosome organization	K06674//structural maintenance of chromosome 2	NP_955836.2//structural maintenance of chromosomes protein 2 [Danio rerio]	structural maintenance of chromosomes 2
103910943	3510	5.17	2.14667	-1.26807	0.99479	Down	si:dkey-264f17.2	NA	NA	NA	K12800//NACHT, LRR and PYD domains-containing protein 3;K20865//NACHT, LRR and PYD domains-containing protein 12	XP_017210853.1//NLR family CARD domain-containing protein 3-like [Danio rerio]	si:dkey-264f17.2
569655	2444	0.406667	1.29667	1.67289	0.984592	Up	adgre10	NA	NA	NA	K08444//egf-like module containing, mucin-like, hormone receptor-like 3;K04591//egf-like module containing, mucin-like, hormone receptor-like 1	XP_021333746.1//adhesion G protein-coupled receptor E3 [Danio rerio]	adhesion G protein-coupled receptor E10
405872	2481	4.52667	1.68	-1.42999	0.989096	Down	nptx1l	NA	NA	NA	K17495//CUB and sushi domain-containing protein;K11453//chromobox protein 6	NP_998101.1//neuronal pentraxin-1 precursor [Danio rerio]	neuronal pentraxin 1 like
767732	1518	1.70667	0.846667	-1.01132	0.983061	Down	fam84b	NA	NA	NA	K10461//kelch-like protein 24/35	NP_001038345.1//uncharacterized protein LOC767732 [Danio rerio]	family with sequence similarity 84, member B
100301513	1998	2.16	0.95	-1.18503	0.969957	Down	ftr34	NA	NA	NA	K10652//tripartite motif-containing protein 25 [EC:2.3.2.27];K21343//ubiquitin carboxyl-terminal hydrolase 15 [EC:3.4.19.12];K12006//tripartite motif-containing protein 16	XP_005163669.1//E3 ubiquitin/ISG15 ligase TRIM25 [Danio rerio]	finTRIM family, member 34
572235	652	1.29667	0.19	-2.77074	0.98407	Down	wu:fb18f06	NA	NA	NA	NA	XP_706608.2//putative uncharacterized protein DDB_G0292636 [Danio rerio]	wu:fb18f06
30671	2375	2.00667	22.8033	3.50637	1	Up	hsp70.3	GO:0005634//nucleus;GO:0005737//cytoplasm	GO:0005524//ATP binding	GO:0048593//camera-type eye morphogenesis;GO:0046686//response to cadmium ion;GO:0009410//response to xenobiotic stimulus;GO:0009408//response to heat	K03283//heat shock 70kDa protein 1/2/6/8	NP_571472.2//heat shock cognate 70-kd protein [Danio rerio]	heat shock cognate 70-kd protein, tandem duplicate 3
100330897	3227	2.58333	0.986667	-1.3886	0.98418	Down	slc2a3b	GO:0016021//integral component of membrane	NA	NA	K07299//MFS transporter, SP family, solute carrier family 2 (facilitated glucose transporter), member 1	XP_002667169.2//solute carrier family 2, facilitated glucose transporter member 3 [Danio rerio]	solute carrier family 2 (facilitated glucose transporter), member 3b
102997060	4101	7.30667	2.36333	-1.62839	0.988822	Down	znf219	NA	GO:0001077//transcriptional activator activity, RNA polymerase II proximal promoter sequence-specific DNA binding;GO:0003676//nucleic acid binding	GO:0030903//notochord development	K09228//KRAB domain-containing zinc finger protein	NP_001277346.1//zinc finger protein 219 [Danio rerio]	zinc finger protein 219
108183922	2217	2.12667	0.82	-1.3749	0.969339	Down	LOC108183922	NA	NA	NA	K12800//NACHT, LRR and PYD domains-containing protein 3	XP_017211209.1//protein NLRC3-like [Danio rerio]	protein NLRC3-like
795517	1241	1.01333	0.463333	-1.12899	0.973362	Down	mos	NA	GO:0004674//protein serine/threonine kinase activity;GO:0005524//ATP binding	NA	K04367//proto-oncogene serine/threonine-protein kinase mos [EC:2.7.11.1]	NP_991143.1//proto-oncogene serine/threonine-protein kinase mos [Danio rerio]	v-mos Moloney murine sarcoma viral oncogene homolog
445029	788	0.296667	1.10667	1.89931	0.938825	Up	tnni2b.2	GO:0005861//troponin complex	NA	NA	K12043//troponin I, fast skeletal muscle	NP_001003423.1//troponin I type 2b (skeletal, fast), tandem duplicate 2 [Danio rerio]	troponin I type 2b (skeletal, fast), tandem duplicate 2
100192219	857	0.77	1.9	1.30307	0.966144	Up	gch1	GO:0005737//cytoplasm	GO:0008270//zinc ion binding;GO:0005525//GTP binding;GO:0003934//GTP cyclohydrolase I activity	GO:0046654//tetrahydrofolate biosynthetic process;GO:0006729//tetrahydrobiopterin biosynthetic process	K01495//GTP cyclohydrolase IA [EC:3.5.4.16]	NP_001129727.2//GTP cyclohydrolase 1 [Danio rerio]	GTP cyclohydrolase 1
321664	1590	40.4133	15.6333	-1.37021	1	Down	aldob	GO:0005815//microtubule organizing center;GO:0005737//cytoplasm	GO:0004332//fructose-bisphosphate aldolase activity	GO:0006096//glycolytic process	K01623//fructose-bisphosphate aldolase, class I [EC:4.1.2.13]	NP_919348.3//fructose-bisphosphate aldolase B [Danio rerio]	aldolase b, fructose-bisphosphate
798421	1955	2.08333	0.753333	-1.46753	0.98405	Down	ttyh3b	GO:0034707//chloride channel complex;GO:0005886//plasma membrane	GO:0005254//chloride channel activity	NA	NA	XP_005159876.1//protein tweety homolog 3 isoform X1 [Danio rerio];NP_001032464.1//protein tweety homolog 3 [Danio rerio]	tweety family member 3b
394171	1639	1.44	5.01667	1.80066	0.994516	Up	shox2	GO:0005634//nucleus	GO:0043565//sequence-specific DNA binding	GO:0006355//regulation of transcription, DNA-templated;GO:0007507//heart development;GO:0008016//regulation of heart contraction	K09331//short stature homeobox protein	NP_957490.1//short stature homeobox protein 2 [Danio rerio];XP_021337040.1//short stature homeobox protein 2 isoform X1 [Danio rerio]	short stature homeobox 2
386994	1666	1.33667	0.346667	-1.94702	0.978803	Down	rab11al	NA	GO:0005525//GTP binding;GO:0003924//GTPase activity	NA	K07904//Ras-related protein Rab-11A	NP_956417.1//RAB11a, member RAS oncogene family, like [Danio rerio]	RAB11a, member RAS oncogene family, like
558828	2526	1.02	0.476667	-1.09752	0.981648	Down	dcaf17	GO:0080008//Cul4-RING E3 ubiquitin ligase complex;GO:0005730//nucleolus;GO:0016021//integral component of membrane	NA	GO:0016567//protein ubiquitination	NA	NP_001138261.1//DDB1- and CUL4-associated factor 17 [Danio rerio];XP_017213172.1//DDB1- and CUL4-associated factor 17 isoform X1 [Danio rerio];XP_017213173.1//DDB1- and CUL4-associated factor 17 isoform X2 [Danio rerio]	ddb1 and cul4 associated factor 17
103910140	639	1.27333	0.563333	-1.17655	0.853994	Down	LOC103910140	GO:0005576//extracellular region	NA	GO:0001775//cell activation;GO:0001971//negative regulation of activation of membrane attack complex	K04008//CD59 antigen	NP_001165779.1//uncharacterized protein LOC100003647 precursor [Danio rerio]	CD59 glycoprotein-like
448867	1483	1.36333	3.9	1.51634	0.994354	Up	prmt6	NA	GO:0008168//methyltransferase activity	GO:0006479//protein methylation	K11437//type I protein arginine methyltransferase [EC:2.1.1.319]	NP_001157460.2//protein arginine N-methyltransferase 6 [Danio rerio]	protein arginine methyltransferase 6
557848	9215	5.53	2.36667	-1.22442	0.98425	Down	prr12b	NA	NA	NA	K11661//helicase SRCAP [EC:3.6.4.-];K13123//G patch domain-containing protein 1	XP_005164123.1//proline-rich protein 12 isoform X2 [Danio rerio];XP_686084.5//proline-rich protein 12 isoform X1 [Danio rerio]	proline rich 12b
101886351	2059	2.05667	0.96	-1.0992	0.969469	Down	ly86	NA	NA	GO:0051607//defense response to virus;GO:0009615//response to virus;GO:0045087//innate immune response	NA	NP_001297417.1//lymphocyte antigen 86 precursor [Danio rerio];XP_009295493.1//lymphocyte antigen 86 isoform X1 [Danio rerio]	lymphocyte antigen 86
565316	1600	1.87667	4.95	1.39926	0.943512	Up	dgat2	GO:0016021//integral component of membrane;GO:0005789//endoplasmic reticulum membrane	GO:0004144//diacylglycerol O-acyltransferase activity	GO:0006071//glycerol metabolic process;GO:0019432//triglyceride biosynthetic process	K11160//diacylglycerol O-acyltransferase 2 [EC:2.3.1.20 2.3.1.75]	NP_001025367.1//diacylglycerol O-acyltransferase 2 [Danio rerio]	diacylglycerol O-acyltransferase 2
564522	5033	3.53	1.22667	-1.52492	0.994121	Down	kcnj2a	GO:0005887//integral component of plasma membrane	GO:0005242//inward rectifier potassium channel activity	GO:0010107//potassium ion import	K04996//potassium inwardly-rectifying channel subfamily J member 2	NP_001318145.1//potassium inwardly-rectifying channel, subfamily J, member 2a [Danio rerio]	potassium inwardly-rectifying channel, subfamily J, member 2a
101884800	3632	0.82	2.68	1.70854	0.960236	Up	LOC101884800	NA	NA	NA	K01059//lipoprotein lipase [EC:3.1.1.34]	XP_005174466.1//lipoprotein lipase-like [Danio rerio]	lipoprotein lipase-like
570184	2290	0.173333	1.41333	3.02748	0.986734	Up	LOC570184	NA	NA	NA	K06756//neuronal cell adhesion molecule;K05849//solute carrier family 8 (sodium/calcium exchanger);K03254//translation initiation factor 3 subunit A;K10415//dynein intermediate chain, cytosolic	XP_009291931.2//uncharacterized protein LOC570184 [Danio rerio]	uncharacterized LOC570184
569366	2357	7.70667	2.77333	-1.47449	0.987534	Down	tnfaip2b	GO:0000145//exocyst	GO:0000149//SNARE binding	GO:0051601//exocyst localization;GO:0006887//exocytosis	K19989//tumor necrosis factor alpha-induced protein 2	XP_697839.5//tumor necrosis factor alpha-induced protein 2 [Danio rerio]	tumor necrosis factor, alpha-induced protein 2b
793369	1415	32.05	15.65	-1.03416	0.992181	Down	vmo1a	NA	NA	NA	K02738//20S proteasome subunit beta 1 [EC:3.4.25.1]	NP_001315004.1//vitelline membrane outer layer 1 homolog a precursor [Danio rerio]	vitelline membrane outer layer 1 homolog a
565888	3256	1.04667	0.383333	-1.44913	0.987006	Down	fap	GO:0016021//integral component of membrane	GO:0004252//serine-type endopeptidase activity	NA	K01278//dipeptidyl-peptidase 4 [EC:3.4.14.5]	XP_001920834.4//dipeptidyl peptidase 4 [Danio rerio]	fibroblast activation protein, alpha
553484	1695	0.8	2.95	1.88264	0.958554	Up	moxd1l	NA	GO:0005507//copper ion binding;GO:0016715//oxidoreductase activity, acting on paired donors, with incorporation or reduction of molecular oxygen, reduced ascorbate as one donor, and incorporation of one atom of oxygen	NA	K00503//dopamine beta-monooxygenase [EC:1.14.17.1]	Q08CS6.2//RecName: Full=DBH-like monooxygenase protein 2 homolog; Flags: Precursor	monooxygenase, DBH-like 1, like
767632	1310	1.30667	0.283333	-2.20532	0.987646	Down	zgc:152658	NA	GO:0005525//GTP binding	NA	K15261//poly [ADP-ribose] polymerase 10/14/15 [EC:2.4.2.30];K18626//trichohyalin	NP_001070042.1//uncharacterized protein LOC767632 [Danio rerio]	zgc:152658
447825	3136	0.873333	2.15667	1.3042	0.983187	Up	mfsd6b	NA	NA	NA	NA	NP_001315145.1//major facilitator superfamily domain-containing protein 6-B [Danio rerio]	major facilitator superfamily domain containing 6b
393320	1834	0.43	1.21	1.4926	0.976025	Up	slc22a7b.1	GO:0005887//integral component of plasma membrane;GO:0016021//integral component of membrane	GO:0005452//inorganic anion exchanger activity;GO:0015347//sodium-independent organic anion transmembrane transporter activity;GO:0022857//transmembrane transporter activity	GO:0043252//sodium-independent organic anion transport	K08204//MFS transporter, OCT family, solute carrier family 22 (organic anion transporter), member 7	XP_021322800.1//solute carrier family 22, member 7-like isoform X1 [Danio rerio];NP_956643.1//solute carrier family 22, member 7-like [Danio rerio];XP_005158747.1//solute carrier family 22, member 7-like isoform X3 [Danio rerio]	solute carrier family 22 (organic anion transporter), member 7b, tandem duplicate 1
557463	6106	4.43	2.07333	-1.09535	0.985561	Down	cep170aa	NA	NA	NA	K16463//centrosomal protein CEP170	XP_009305468.1//centrosomal protein of 170 kDa isoform X1 [Danio rerio];XP_021336430.1//centrosomal protein of 170 kDa isoform X2 [Danio rerio];XP_021328362.1//centrosomal protein of 170 kDa isoform X6 [Danio rerio];XP_009305473.1//centrosomal protein of 170 kDa isoform X8 [Danio rerio];XP_021328359.1//centrosomal protein of 170 kDa isoform X1 [Danio rerio];XP_021328363.1//centrosomal protein of …	centrosomal protein 170Aa
562291	2433	10.48	58.8267	2.48883	1	Up	cited4a	GO:0005634//nucleus	NA	GO:0006355//regulation of transcription, DNA-templated	K21361//Cbp/p300-interacting transactivator 2	NP_001038447.2//Cbp/p300-interacting transactivator, with Glu/Asp-rich carboxy-terminal domain, 4a [Danio rerio]	Cbp/p300-interacting transactivator, with Glu/Asp-rich carboxy-terminal domain, 4a
560858	3444	18.2133	8.04333	-1.17913	0.995585	Down	efr3ba	NA	NA	NA	K21842//protein EFR3	XP_001921939.4//protein EFR3 homolog B isoform X3 [Danio rerio];XP_021323126.1//protein EFR3 homolog B isoform X2 [Danio rerio];XP_021323125.1//protein EFR3 homolog B isoform X1 [Danio rerio]	EFR3 homolog Ba (S. cerevisiae)
100536767	8784	5.57667	2.60333	-1.09904	0.988409	Down	znfx1	NA	NA	NA	K14326//regulator of nonsense transcripts 1 [EC:3.6.4.-];K12874//intron-binding protein aquarius	XP_021333001.1//NFX1-type zinc finger-containing protein 1 [Danio rerio]	zinc finger, NFX1-type containing 1
100148259	838	1.45	0.643333	-1.17241	0.969287	Down	sh2d1ab	NA	NA	NA	K07990//SH2 domain protein 1A	XP_001920648.3//SH2 domain-containing protein 1A [Danio rerio]	SH2 domain containing 1A duplicate b
561760	1355	0.66	1.80667	1.45279	0.987738	Up	lyrm5b	NA	NA	NA	K00560//thymidylate synthase [EC:2.1.1.45];K20301//trafficking protein particle complex subunit 2;K11846//ubiquitin carboxyl-terminal hydrolase 18/41 [EC:3.4.19.12]	NP_001153447.1//LYR motif-containing protein 5B [Danio rerio]	LYR motif containing 5b
101884895	1039	5.88333	1.96333	-1.58333	0.987759	Down	LOC101884895	NA	NA	NA	K06553//pre-B lymphocyte gene;K18467//vacuolar protein sorting-associated protein 29;K06554//immunoglobulin lambda-like polypeptide 1	XP_021326427.1//immunoglobulin lambda-1 light chain-like isoform X2 [Danio rerio];XP_021326426.1//immunoglobulin lambda-1 light chain-like isoform X1 [Danio rerio]	immunoglobulin lambda-1 light chain-like
402923	2668	0.843333	2.49333	1.5639	0.985641	Up	dmrt1	GO:0005634//nucleus	GO:0046872//metal ion binding;GO:0043565//sequence-specific DNA binding;GO:0003700//DNA binding transcription factor activity	GO:0030154//cell differentiation;GO:0030238//male sex determination;GO:0006351//transcription, DNA-templated;GO:0008584//male gonad development	K19488//doublesex- and mab-3-related transcription factor 1	NP_991324.2//doublesex- and mab-3-related transcription factor 1 isoform 2 [Danio rerio];NP_991191.2//doublesex- and mab-3-related transcription factor 1 isoform 1 [Danio rerio]	doublesex and mab-3 related transcription factor 1
445200	1012	6.51	15.6767	1.26789	0.99809	Up	tmem223	GO:0016021//integral component of membrane;GO:0005739//mitochondrion	NA	GO:0007399//nervous system development	K20282//GRIP and coiled-coil domain-containing protein 2;K14284//nuclear RNA export factor	NP_001003594.1//transmembrane protein 223 [Danio rerio]	transmembrane protein 223
101886065	4362	1.14333	0.266667	-2.10014	0.98811	Down	colq	NA	NA	NA	K06237//collagen, type IV, alpha;K12261//2-hydroxyacyl-CoA lyase 1 [EC:4.1.-.-];K19721//collagen, type V/XI/XXIV/XXVII, alpha	XP_009290543.1//acetylcholinesterase collagenic tail peptide isoform X1 [Danio rerio];XP_005158029.1//acetylcholinesterase collagenic tail peptide isoform X2 [Danio rerio]	collagen-like tail subunit (single strand of homotrimer) of asymmetric acetylcholinesterase
327268	3227	5.55333	13.2067	1.24984	0.993407	Up	sec23b	GO:0030127//COPII vesicle coat	GO:0008270//zinc ion binding	GO:0006886//intracellular protein transport;GO:0048821//erythrocyte development;GO:0048702//embryonic neurocranium morphogenesis;GO:0006888//ER to Golgi vesicle-mediated transport;GO:0051216//cartilage development	K14006//protein transport protein SEC23	XP_017211933.1//protein transport protein Sec23B isoform X1 [Danio rerio]	Sec23 homolog B, COPII coat complex component
30667	1832	1.61	0.383333	-2.07039	0.996013	Down	mtnr1aa	GO:0016021//integral component of membrane;GO:0005886//plasma membrane	GO:0008502//melatonin receptor activity	GO:0007623//circadian rhythm	K04285//melatonin receptor type 1A	NP_571468.1//melatonin receptor type 1A-A [Danio rerio]	melatonin receptor 1A a
558069	5889	1.64333	0.816667	-1.00881	0.976263	Down	ctnnd2b	NA	NA	GO:0001764//neuron migration	K05690//catenin (cadherin-associated protein), delta 1	XP_005163491.1//catenin delta-2 isoform X4 [Danio rerio];XP_021336191.1//catenin delta-2 isoform X3 [Danio rerio];XP_009296848.1//catenin delta-2 isoform X5 [Danio rerio];NP_001180580.1//catenin delta-2 [Danio rerio];XP_009296849.1//catenin delta-2 isoform X6 [Danio rerio];XP_009296851.1//catenin delta-2 isoform X8 [Danio rerio];XP_009296850.1//catenin delta-2 isoform X7 [Danio rerio];XP_00929684…	catenin (cadherin-associated protein), delta 2b
101882128	1643	1.00333	0.303333	-1.72583	0.988379	Down	LOC101882128	NA	NA	NA	K06712//butyrophilin;K13073//polymeric immunoglobulin receptor;K05209//glutamate receptor ionotropic, NMDA 2A	XP_005170684.1//uncharacterized protein LOC101882128 isoform X1 [Danio rerio];XP_009295898.1//uncharacterized protein LOC101882128 isoform X2 [Danio rerio];XP_009295899.1//butyrophilin-like protein 8 isoform X3 [Danio rerio]	butyrophilin-like protein 8
474317	2364	0.863333	1.98	1.19751	0.98997	Up	irx6a	GO:0005634//nucleus	GO:0043565//sequence-specific DNA binding	GO:0006355//regulation of transcription, DNA-templated	K19553//homeobox protein TGIF2;K19383//homeobox protein TGIF1;K13046//tolkin [EC:3.4.24.-]	XP_005169033.1//iroquois-class homeodomain protein IRX-6 isoform X1 [Danio rerio];XP_021333188.1//iroquois-class homeodomain protein IRX-6 isoform X2 [Danio rerio]	iroquois homeobox 6a
436767	1383	3.29667	1.08667	-1.6011	0.985713	Down	rergla	GO:0016020//membrane	GO:0005525//GTP binding;GO:0003924//GTPase activity	GO:0007165//signal transduction	K17198//Ras-related and estrogen-regulated growth inhibitor-like protein	NP_001002494.1//ras-related and estrogen-regulated growth inhibitor-like protein [Danio rerio]	RERG/RAS-like a
562461	9035	3.23667	1.11333	-1.53962	0.992742	Down	helz2	NA	GO:0046872//metal ion binding;GO:0030374//ligand-dependent nuclear receptor transcription coactivator activity	NA	K14326//regulator of nonsense transcripts 1 [EC:3.6.4.-]	XP_003198895.2//helicase with zinc finger domain 2 [Danio rerio]	helicase with zinc finger 2, transcriptional coactivator
794176	1755	1.12667	18.7433	4.05624	1	Up	igfbp2a	GO:0005615//extracellular space;GO:0005576//extracellular region	GO:0005520//insulin-like growth factor binding;GO:0031994//insulin-like growth factor I binding;GO:0031995//insulin-like growth factor II binding	GO:0001558//regulation of cell growth;GO:0001525//angiogenesis;GO:0007507//heart development;GO:0043567//regulation of insulin-like growth factor receptor signaling pathway;GO:0040007//growth;GO:0048640//negative regulation of developmental growth;GO:0008156//negative regulation of DNA replication;GO:0008285//negative regulation of cell proliferation	K10138//insulin-like growth factor-binding protein 3	NP_571533.1//insulin-like growth factor-binding protein 2-A precursor [Danio rerio]	insulin-like growth factor binding protein 2a
563199	1713	0.656667	4.41	2.74755	0.999925	Up	si:ch211-120k19.1	GO:0016021//integral component of membrane	NA	NA	K13349//Mpv17-like protein	NP_001313499.1//uncharacterized protein LOC563199 [Danio rerio];XP_017206843.1//uncharacterized protein LOC563199 isoform X1 [Danio rerio]	si:ch211-120k19.1
110438182	1175	0.296667	1.23333	2.05565	0.938653	Up	LOC110438182	GO:0005856//cytoskeleton	GO:0017048//Rho GTPase binding;GO:0046872//metal ion binding;GO:0004674//protein serine/threonine kinase activity;GO:0005524//ATP binding	GO:0030036//actin cytoskeleton organization;GO:0060287//epithelial cilium movement involved in determination of left/right asymmetry;GO:0035556//intracellular signal transduction;GO:0070121//Kupffer's vesicle development	K04514//Rho-associated protein kinase 1 [EC:2.7.11.1];K17388//Rho-associated protein kinase 2 [EC:2.7.11.1]	ADD80744.1//rho-kinase 2 [Danio rerio];XP_009292972.1//rho-associated, coiled-coil containing protein kinase 2b isoform X10 [Danio rerio]	rho-associated protein kinase 2-like
799901	1730	3.53333	1.56333	-1.1764	0.969477	Down	reep1	GO:0016021//integral component of membrane	NA	NA	K17338//receptor expression-enhancing protein 1/2/3/4	XP_016129850.1//PREDICTED: receptor expression-enhancing protein 1-like [Sinocyclocheilus grahami];XP_021323143.1//receptor expression-enhancing protein 1-like isoform X1 [Danio rerio]	receptor accessory protein 1
100004856	1087	1.35667	0.64	-1.08392	0.96526	Down	si:ch211-137i24.12	GO:0005615//extracellular space;GO:0016021//integral component of membrane	NA	GO:0002377//immunoglobulin production;GO:0006955//immune response	NA	XP_001344057.1//natural cytotoxicity triggering receptor 3 [Danio rerio]	si:ch211-137i24.12
373115	1656	4.87333	57.4033	3.55815	1	Up	dnaja	NA	NA	NA	K09505//DnaJ homolog subfamily A member 4	XP_002666797.3//dnaJ homolog subfamily A member 1 [Danio rerio]	DnaJ (Hsp40) homolog, subfamily A member
368924	2600	19.2	170.487	3.15048	1	Up	fkbp5	GO:0005737//cytoplasm	GO:0003755//peptidyl-prolyl cis-trans isomerase activity;GO:0031072//heat shock protein binding;GO:0005528//FK506 binding	GO:0061077//chaperone-mediated protein folding	K09571//FK506-binding protein 4/5 [EC:5.2.1.8]	XP_009300812.1//peptidyl-prolyl cis-trans isomerase FKBP5 isoform X3 [Danio rerio];XP_005166078.1//peptidyl-prolyl cis-trans isomerase FKBP5 isoform X1 [Danio rerio]	FK506 binding protein 5
570332	2674	2.66667	1.26667	-1.074	0.982254	Down	zgc:114130	GO:0005829//cytosol	GO:0046872//metal ion binding;GO:0003730//mRNA 3'-UTR binding	GO:0061158//3'-UTR-mediated mRNA destabilization	K18753//butyrate response factor	XP_005173441.1//zinc finger protein 36, C3H type, homolog isoform X1 [Danio rerio]	zgc:114130
100535105	3897	2.67667	0.77	-1.79751	0.993557	Down	LOC100535105	GO:0005615//extracellular space;GO:0016021//integral component of membrane;GO:0005578//proteinaceous extracellular matrix	NA	NA	K07523//netrin-G1 ligand;K12655//OTU domain-containing protein 5 [EC:3.4.19.12];K16351//netrin-G2 ligand	XP_009298331.1//leucine-rich repeat neuronal protein 3-like [Danio rerio]	leucine-rich repeat neuronal protein 3-like
325449	3571	1.81333	0.873333	-1.05404	0.97594	Down	kif20a	GO:0005874//microtubule;GO:0005794//Golgi apparatus;GO:0005871//kinesin complex	GO:0005524//ATP binding;GO:0003777//microtubule motor activity;GO:0008017//microtubule binding;GO:0016887//ATPase activity	GO:0007018//microtubule-based movement;GO:0000910//cytokinesis	K10402//kinesin family member 20	NP_001154942.1//kinesin-like protein KIF20A [Danio rerio]	kinesin family member 20A
100004316	3431	1.87	0.903333	-1.04971	0.963757	Down	si:dkey-16m19.2	NA	NA	NA	K04565//superoxide dismutase, Cu-Zn family [EC:1.15.1.1]	XP_001343650.5//uncharacterized protein si:dkey-16m19.2 [Danio rerio]	si:dkey-16m19.2
794507	1580	1.42333	0.64	-1.15313	0.982603	Down	tmem26a	GO:0016021//integral component of membrane	NA	NA	NA	XP_001334485.1//transmembrane protein 26 [Danio rerio]	transmembrane protein 26a
101885506	2125	1.35667	0.61	-1.15319	0.89847	Down	LOC101885506	NA	NA	NA	K05209//glutamate receptor ionotropic, NMDA 2A;K12392//AP-1 complex subunit beta-1	XP_005169816.2//uncharacterized protein LOC101885506 isoform X1 [Danio rerio]	uncharacterized LOC101885506
386641	1605	63.2133	165.847	1.39155	1	Up	fam107b	NA	NA	NA	K08405//G protein-coupled receptor 25	NP_001315120.1//protein FAM107B isoform 2 [Danio rerio]	family with sequence similarity 107, member B
100000646	772	3.54667	8.47333	1.25647	0.98437	Up	chchd5	GO:0005758//mitochondrial intermembrane space	NA	GO:0009060//aerobic respiration	K05115//AXL receptor tyrosine kinase [EC:2.7.10.1];K04715//ceramide kinase [EC:2.7.1.138];K22125//myoferlin;K20042//F-BAR domain only protein	XP_001334698.1//coiled-coil-helix-coiled-coil-helix domain-containing protein 5 [Danio rerio]	coiled-coil-helix-coiled-coil-helix domain containing 5
108191751	1706	0.806667	2.22667	1.46484	0.97727	Up	LOC108191751	NA	NA	NA	K18274//uromodulin;K18273//alpha-tectorin	XP_017214076.2//probable GPI-anchored adhesin-like protein PGA18 [Danio rerio]	probable GPI-anchored adhesin-like protein PGA18
100005620	1017	0.87	4.69667	2.43255	0.984356	Up	ccdc39	NA	NA	NA	K13675//UDP-glucose:O-linked fucose beta-1,3-glucosyltransferase [EC:2.4.1.-]	P0CK98.2//RecName: Full=Coiled-coil domain-containing protein 39	coiled-coil domain containing 39
767652	921	1.94667	0.676667	-1.52449	0.981806	Down	zgc:153702	NA	GO:0003714//transcription corepressor activity;GO:0003700//DNA binding transcription factor activity	GO:0045892//negative regulation of transcription, DNA-templated	K10053//runt-related transcription factor 1; translocated to, 1	NP_001070060.1//uncharacterized protein LOC767652 [Danio rerio]	zgc:153702
81584	1955	1.06	0.126667	-3.06496	0.995212	Down	cldne	GO:0005923//bicellular tight junction;GO:0016021//integral component of membrane;GO:0005886//plasma membrane	GO:0005198//structural molecule activity	GO:0055113//epiboly involved in gastrulation with mouth forming second	K06087//claudin	NP_571840.1//claudin-4 [Danio rerio]	claudin e
100321082	2563	3.85667	8.74	1.18028	0.994676	Up	ddhd2	GO:0030134//COPII-coated ER to Golgi transport vesicle	GO:0004620//phospholipase activity;GO:0046872//metal ion binding;GO:0004806//triglyceride lipase activity	GO:0006888//ER to Golgi vesicle-mediated transport	K16545//phospholipase DDHD2 [EC:3.1.1.-]	XP_009303528.1//phospholipase DDHD2 isoform X2 [Danio rerio];XP_002663587.3//phospholipase DDHD2 isoform X1 [Danio rerio]	DDHD domain containing 2
503733	4010	4.15667	2.01333	-1.04584	0.969302	Down	snx13	GO:0016021//integral component of membrane	GO:0035091//phosphatidylinositol binding	NA	K17925//sorting nexin-13	XP_021323915.1//sorting nexin-13 isoform X4 [Danio rerio];XP_021323913.1//sorting nexin-13 isoform X2 [Danio rerio];XP_021323912.1//sorting nexin-13 isoform X1 [Danio rerio];XP_021323914.1//sorting nexin-13 isoform X3 [Danio rerio]	sorting nexin 13
108179086	1027	3.84667	0.22	-4.12803	0.996301	Down	LOC108179086	NA	NA	NA	NA	XP_687069.2//uncharacterized protein LOC108179086 [Danio rerio]	uncharacterized LOC108179086
110440103	7640	2.15	0.706667	-1.60523	0.985604	Down	LOC110440103	NA	NA	NA	K11142//cytosol aminopeptidase [EC:3.4.11.1 3.4.11.5];K11293//protein HIRA/HIR1;K17388//Rho-associated protein kinase 2 [EC:2.7.11.1];K18595//echinoderm microtubule-associated protein-like 1/2;K10848//DNA excision repair protein ERCC-4 [EC:3.1.-.-]	XP_021335539.1//uncharacterized protein LOC110440103 [Danio rerio]	uncharacterized LOC110440103
192295	2014	2.04667	0.81	-1.33728	0.985787	Down	ccna2	GO:0005634//nucleus	NA	GO:0060041//retina development in camera-type eye	K06627//cyclin-A	XP_021336636.1//cyclin-A2 isoform X1 [Danio rerio];NP_694481.1//cyclin-A2 [Danio rerio]	cyclin A2
108192158	800	0.61	1.50333	1.30128	0.98231	Up	LOC108192158	NA	NA	NA	K06254//agrin	XP_021336806.1//trypsin inhibitor ClTI-1-like [Danio rerio]	trypsin inhibitor ClTI-1-like
553607	2127	5.49667	40.0867	2.86649	1	Up	camk2n1a	NA	GO:0004860//protein kinase inhibitor activity;GO:0016301//kinase activity;GO:0019901//protein kinase binding	GO:0006469//negative regulation of protein kinase activity;GO:0001933//negative regulation of protein phosphorylation	NA	NP_001138561.1//calcium/calmodulin-dependent protein kinase II inhibitor 2 [Danio rerio]	calcium/calmodulin-dependent protein kinase II inhibitor 1a
100002992	1639	2.42667	0.0933333	-4.70044	0.993204	Down	apnl	GO:0019898//extrinsic component of membrane;GO:0046930//pore complex	GO:0015267//channel activity	GO:0046931//pore complex assembly;GO:0052331//hemolysis in other organism involved in symbiotic interaction;GO:0006812//cation transport	NA	NP_001280600.1//actinoporin-like protein [Danio rerio]	actinoporin-like protein
565827	2236	1.08333	2.63333	1.28141	0.949323	Up	atcaya	NA	NA	GO:0032222//regulation of synaptic transmission, cholinergic	K18450//caytaxin	XP_021325197.1//caytaxin isoform X1 [Danio rerio]	ataxia, cerebellar, Cayman type a
570638	796	0.91	2.49	1.45221	0.953373	Up	apoc1	GO:0005576//extracellular region	NA	GO:0042074//cell migration involved in gastrulation;GO:0042157//lipoprotein metabolic process	K22286//apolipoprotein C-I	NP_001278816.1//apolipoprotein C-I isoform 2 precursor [Danio rerio];NP_001278815.1//apolipoprotein C-I isoform 1 precursor [Danio rerio]	apolipoprotein C-I
321707	5776	2.34333	0.903333	-1.37523	0.985277	Down	atn1	NA	NA	NA	K05626//atrophin-1 (dentatorubral-pallidoluysian atrophy protein);K05628//arginine-glutamic acid dipeptide repeats protein	XP_021328676.1//atrophin-1 isoform X1 [Danio rerio];XP_005158248.1//atrophin-1 isoform X4 [Danio rerio];XP_005158246.1//atrophin-1 isoform X1 [Danio rerio];XP_021328679.1//atrophin-1 isoform X4 [Danio rerio];XP_021328680.1//atrophin-1 isoform X5 [Danio rerio];XP_021322617.1//atrophin-1 isoform X5 [Danio rerio];XP_021322616.1//atrophin-1 isoform X3 [Danio rerio];XP_017207012.1//atrophin-1 isoform …	atrophin 1
571508	2359	1.30667	0.33	-1.98535	0.984944	Down	hmbox1a	GO:0005634//nucleus	GO:0043565//sequence-specific DNA binding	GO:0045893//positive regulation of transcription, DNA-templated	K08034//transcription factor 2, hepatocyte nuclear factor 1-beta;K08647//pappalysin-2 [EC:3.4.24.-];K08036//transcription factor 1, hepatocyte nuclear factor 1-alpha	XP_009291169.1//homeobox-containing protein 1 isoform X2 [Danio rerio];XP_021322896.1//homeobox-containing protein 1 isoform X4 [Danio rerio];XP_005169889.1//homeobox-containing protein 1 isoform X1 [Danio rerio];NP_001025435.1//homeobox-containing protein 1 [Danio rerio];XP_021322895.1//homeobox-containing protein 1 isoform X3 [Danio rerio];XP_005169888.1//homeobox-containing protein 1 isoform X…	homeobox containing 1a
393673	2037	7.36333	47.37	2.68554	1	Up	desi1a	NA	NA	NA	NA	NP_956994.1//PPPDE peptidase domain-containing protein 2 [Danio rerio]	desumoylating isopeptidase 1a
100332348	915	0.323333	2.09667	2.697	0.984595	Up	si:ch1073-67j19.1	NA	NA	NA	NA	NP_001314821.1//uncharacterized protein LOC100332348 precursor [Danio rerio]	si:ch1073-67j19.1
541384	3840	1.17	0.583333	-1.00412	0.909559	Down	mybpc2b	NA	NA	GO:0060537//muscle tissue development	K12558//myosin-binding protein C, fast-type	XP_021325835.1//myosin-binding protein C, fast-type isoform X3 [Danio rerio];XP_021325837.1//myosin-binding protein C, fast-type isoform X5 [Danio rerio];XP_021325836.1//myosin-binding protein C, fast-type isoform X4 [Danio rerio];NP_001013529.2//myosin-binding protein C, fast-type [Danio rerio];XP_017209317.1//myosin-binding protein C, fast-type isoform X2 [Danio rerio];XP_021325834.1//myosin-bi…	myosin binding protein C, fast type b
566845	3601	1.76	24.2	3.78136	1	Up	mylk4a	GO:0005622//intracellular	GO:0005524//ATP binding;GO:0004687//myosin light chain kinase activity	GO:0018107//peptidyl-threonine phosphorylation;GO:0018105//peptidyl-serine phosphorylation;GO:0035556//intracellular signal transduction	K00907//myosin-light-chain kinase [EC:2.7.11.18]	XP_021322289.1//myosin light chain kinase 3-like isoform X3 [Danio rerio];XP_021322288.1//myosin light chain kinase 2, skeletal/cardiac muscle-like isoform X2 [Danio rerio];XP_695224.6//myosin light chain kinase 2, skeletal/cardiac muscle-like isoform X1 [Danio rerio]	myosin light chain kinase family, member 4a
101884319	866	0.403333	1.58667	1.97595	0.984347	Up	LOC101884319	NA	NA	NA	NA	XP_021323190.1//protein unc-79 homolog [Danio rerio]	protein unc-79 homolog
103911446	804	1.00333	0.386667	-1.37564	0.964163	Down	LOC103911446	NA	NA	NA	NA	XP_017212626.2//serine/arginine repetitive matrix protein 1-like [Danio rerio]	serine/arginine repetitive matrix protein 1-like
445144	1055	5.03667	11.6967	1.21556	0.993887	Up	chchd4a	GO:0005758//mitochondrial intermembrane space	GO:0015035//protein disulfide oxidoreductase activity	GO:0051084//'de novo' posttranslational protein folding;GO:0022417//protein maturation by protein folding;GO:0045041//protein import into mitochondrial intermembrane space	K17782//mitochondrial intermembrane space import and assembly protein 40	NP_001003538.1//mitochondrial intermembrane space import and assembly protein 40 [Danio rerio]	coiled-coil-helix-coiled-coil-helix domain containing 4a
565044	2969	1.42333	0.443333	-1.68281	0.983653	Down	si:ch211-194e1.7	NA	NA	NA	K12800//NACHT, LRR and PYD domains-containing protein 3	XP_021334175.1//NLR family CARD domain-containing protein 3 [Danio rerio]	si:ch211-194e1.7
100538158	918	1.51667	0.38	-1.99683	0.995789	Down	LOC100538158	NA	NA	NA	K14624//C-C motif chemokine 2;K16595//C-C motif chemokine 13;K12964//C-C motif chemokine 4	XP_021329505.1//C-C motif chemokine 2-like [Danio rerio]	C-C motif chemokine 2-like
101884329	1466	0.573333	1.19667	1.06158	0.939245	Up	LOC101884329	NA	NA	NA	NA	XP_021322752.1//nucleolar protein 58-like [Danio rerio]	nucleolar protein 58-like
103908823	1407	1.19333	0.413333	-1.52962	0.987366	Down	pou2af1	NA	NA	NA	K14214//NF-kappa-B inhibitor delta	XP_009289855.1//POU domain class 2-associating factor 1 [Danio rerio]	POU class 2 associating factor 1
394060	3198	4.47667	9.88667	1.14306	0.99037	Up	hmgcs1	NA	GO:0004421//hydroxymethylglutaryl-CoA synthase activity	GO:0008299//isoprenoid biosynthetic process;GO:0016126//sterol biosynthetic process;GO:0014003//oligodendrocyte development	K01641//hydroxymethylglutaryl-CoA synthase [EC:2.3.3.10]	NP_957379.2//hydroxymethylglutaryl-CoA synthase, cytoplasmic [Danio rerio]	3-hydroxy-3-methylglutaryl-CoA synthase 1 (soluble)
100002059	5140	2.25	5.25667	1.22422	0.984441	Up	LOC100002059	NA	GO:0004222//metalloendopeptidase activity;GO:0008270//zinc ion binding	NA	K08629//a disintegrin and metalloproteinase with thrombospondin motifs 15 [EC:3.4.24.-]	XP_001341935.2//A disintegrin and metalloproteinase with thrombospondin motifs 15-like [Danio rerio];XP_021328606.1//A disintegrin and metalloproteinase with thrombospondin motifs 15-like [Danio rerio]	A disintegrin and metalloproteinase with thrombospondin motifs 15-like
100006564	2425	2.07667	0.65	-1.67576	0.988284	Down	si:ch211-22k7.9	NA	NA	NA	K12800//NACHT, LRR and PYD domains-containing protein 3	NP_001119957.1//uncharacterized protein LOC100006564 [Danio rerio]	si:ch211-22k7.9
334483	2192	46.4667	125.787	1.43671	1	Up	ptp4a2b	GO:0005634//nucleus;GO:0005737//cytoplasm	GO:0008138//protein tyrosine/serine/threonine phosphatase activity;GO:0004725//protein tyrosine phosphatase activity	NA	K18041//protein tyrosine phosphatase type IVA [EC:3.1.3.48]	NP_001257469.1//protein tyrosine phosphatase type IVA 2 isoform 1 [Danio rerio]	protein tyrosine phosphatase type IVA, member 2b
565968	1817	6.79	21.0167	1.63005	1	Up	ahsa1a	NA	GO:0001671//ATPase activator activity;GO:0051087//chaperone binding	GO:0048702//embryonic neurocranium morphogenesis;GO:0006950//response to stress	K04131//muscarinic acetylcholine receptor M3	NP_001038556.1//AHA1, activator of heat shock protein ATPase homolog 1a [Danio rerio];XP_005160633.1//AHA1, activator of heat shock protein ATPase homolog 1a isoform X1 [Danio rerio]	AHA1, activator of heat shock protein ATPase homolog 1a
791177	3970	9.37	4.3	-1.12371	0.98102	Down	zgc:158689	NA	NA	NA	K05627//BAI1-associated protein 2	NP_001315317.1//uncharacterized protein LOC791177 [Danio rerio]	zgc:158689
751624	1291	3.03333	1.33	-1.18948	0.975183	Down	nat14	GO:0016021//integral component of membrane	GO:0008080//N-acetyltransferase activity	NA	K10989//activation-induced cytidine deaminase [EC:3.5.4.38]	NP_001038809.1//N-acetyltransferase 14 [Danio rerio]	N-acetyltransferase 14 (GCN5-related, putative)
100307105	1007	1.40667	0.416667	-1.75531	0.979154	Down	si:rp71-80o10.4	NA	NA	NA	NA	XP_017209130.1//uncharacterized protein si:rp71-80o10.4 [Danio rerio]	si:rp71-80o10.4
100534752	2063	0.526667	1.15667	1.13501	0.964401	Up	slc16a1a	GO:0005887//integral component of plasma membrane;GO:0016021//integral component of membrane	GO:0008028//monocarboxylic acid transmembrane transporter activity;GO:0015129//lactate transmembrane transporter activity	NA	K08179//MFS transporter, MCP family, solute carrier family 16 (monocarboxylic acid transporters), member 1	NP_001243569.1//solute carrier family 16 (monocarboxylate transporter), member 1a [Danio rerio];XP_005172152.1//solute carrier family 16 (monocarboxylate transporter), member 1a isoform X1 [Danio rerio]	solute carrier family 16 (monocarboxylate transporter), member 1a
100002086	1655	4.47333	2.2	-1.02385	0.982336	Down	tmem175	GO:0005765//lysosomal membrane;GO:0005768//endosome;GO:0010008//endosome membrane;GO:0016021//integral component of membrane;GO:0005764//lysosome	GO:0005267//potassium channel activity;GO:0022841//potassium ion leak channel activity	GO:0090385//phagosome-lysosome fusion;GO:0035751//regulation of lysosomal lumen pH;GO:0071805//potassium ion transmembrane transport	NA	NP_001093545.1//endosomal/lysomomal potassium channel TMEM175 [Danio rerio]	transmembrane protein 175
334334	2684	12.4367	40.98	1.72032	0.993403	Up	ivns1abpb	GO:0005634//nucleus;GO:0015629//actin cytoskeleton;GO:0005737//cytoplasm	NA	NA	K15046//influenza virus NS1A-binding protein	NP_958891.1//influenza virus NS1A-binding protein homolog B [Danio rerio];XP_021334732.1//influenza virus NS1A-binding protein homolog B isoform X1 [Danio rerio]	influenza virus NS1A binding protein b
555450	7163	2.1	4.29333	1.03171	0.981678	Up	sfmbt2	NA	NA	NA	K11465//sex comb on midleg-like protein 2;K11461//polycomb protein SCMH1	XP_683042.5//scm-like with four MBT domains protein 2 isoform X2 [Danio rerio];XP_005164891.1//scm-like with four MBT domains protein 2 isoform X1 [Danio rerio]	Scm like with four mbt domains 2
101882154	858	6.51333	19.22	1.56114	1	Up	LOC101882154	NA	NA	NA	K00286//pyrroline-5-carboxylate reductase [EC:1.5.1.2]	XP_005174256.1//myeloid-associated differentiation marker-like protein 2 [Danio rerio]	myeloid-associated differentiation marker-like protein 2
541430	1432	1.07667	0.463333	-1.21645	0.937997	Down	zgc:112998	NA	GO:0003676//nucleic acid binding	NA	K09228//KRAB domain-containing zinc finger protein	NP_001013574.1//uncharacterized protein LOC541430 [Danio rerio]	zgc:112998
100329788	2926	16.57	8.28333	-1.00029	0.996525	Down	si:ch73-217n20.1	NA	NA	NA	K04011//complement component (3b/4b) receptor 1;K17495//CUB and sushi domain-containing protein	XP_009295403.1//sushi, von Willebrand factor type A, EGF and pentraxin domain-containing protein 1 isoform X1 [Danio rerio];XP_017209249.1//sushi, von Willebrand factor type A, EGF and pentraxin domain-containing protein 1 isoform X3 [Danio rerio];XP_009295404.1//sushi, von Willebrand factor type A, EGF and pentraxin domain-containing protein 1 isoform X2 [Danio rerio]	si:ch73-217n20.1
550365	2271	1.86	0.67	-1.47307	0.981369	Down	ftr29	NA	NA	NA	K10652//tripartite motif-containing protein 25 [EC:2.3.2.27];K21343//ubiquitin carboxyl-terminal hydrolase 15 [EC:3.4.19.12];K12006//tripartite motif-containing protein 16	XP_009297236.1//tripartite motif-containing protein 16 [Danio rerio]	finTRIM family, member 29
570584	4218	3.13667	1.39333	-1.17069	0.973372	Down	moxd1	GO:0005615//extracellular space;GO:0030667//secretory granule membrane;GO:0016021//integral component of membrane;GO:0005789//endoplasmic reticulum membrane	GO:0005507//copper ion binding;GO:0004500//dopamine beta-monooxygenase activity	GO:0006589//octopamine biosynthetic process;GO:0042421//norepinephrine biosynthetic process;GO:0042420//dopamine catabolic process	K00503//dopamine beta-monooxygenase [EC:1.14.17.1];K15266//dimethyladenosine transferase 1, mitochondrial [EC:2.1.1.-]	NP_001038671.1//DBH-like monooxygenase protein 1 homolog precursor [Danio rerio];XP_005160648.1//DBH-like monooxygenase protein 1 homolog isoform X1 [Danio rerio]	monooxygenase, DBH-like 1
324487	5035	16.01	7.45333	-1.10302	0.996232	Down	mgea5	NA	GO:0016231//beta-N-acetylglucosaminidase activity	GO:0009100//glycoprotein metabolic process	K15719//protein O-GlcNAcase / histone acetyltransferase [EC:3.2.1.169 2.3.1.48]	XP_009305481.1//protein O-GlcNAcase isoform X1 [Danio rerio];NP_001292485.1//protein O-GlcNAcase [Danio rerio]	O-GlcNAcase
103909555	1188	2.25333	5.84667	1.37555	0.984017	Up	si:zfos-2330d3.6	NA	NA	NA	K10104//ficolin;K06252//tenascin	XP_009294456.1//microfibril-associated glycoprotein 4 [Danio rerio]	si:zfos-2330d3.6
555518	1399	1.86	0.46	-2.0156	0.98781	Down	si:dkey-68o6.6	NA	GO:0003677//DNA binding	NA	K15413//nuclear autoantigen Sp-100	XP_021329315.1//uncharacterized protein si:dkey-68o6.6 isoform X2 [Danio rerio];XP_683135.3//uncharacterized protein si:dkey-68o6.6 isoform X1 [Danio rerio];XP_021327101.1//uncharacterized protein si:dkey-68o6.6 isoform X1 [Danio rerio]	si:dkey-68o6.6
100141327	7250	1.62	0.636667	-1.34738	0.979661	Down	igdcc4	GO:0016021//integral component of membrane	NA	NA	K06765//deleted in colorectal carcinoma;K06766//neogenin	XP_002662886.2//immunoglobulin superfamily DCC subclass member 4 [Danio rerio]	immunoglobulin superfamily, DCC subclass, member 4
110439162	2119	1.54333	18.6833	3.59763	0.999903	Up	LOC110439162	NA	NA	NA	NA	XP_021329719.1//uncharacterized protein LOC110439162 [Danio rerio]	uncharacterized LOC110439162
323538	2790	0.356667	10.4233	4.8691	1	Up	coro2a	GO:0017053//transcriptional repressor complex;GO:0015629//actin cytoskeleton	GO:0051015//actin filament binding	GO:0030036//actin cytoskeleton organization	K13887//coronin-2	XP_005159933.1//coronin-2A isoform X2 [Danio rerio]	coronin, actin binding protein, 2A
368615	1223	14.5033	7.15333	-1.0197	0.988162	Down	si:busm1-194e12.12	GO:0042613//MHC class II protein complex;GO:0016021//integral component of membrane	NA	GO:0019882//antigen processing and presentation;GO:0006955//immune response	K06752//major histocompatibility complex, class II	NP_001007207.2//MHC class II beta precursor [Danio rerio]	major histocompatibility complex class II integral membrane beta chain gene
795070	2487	1.26	0.45	-1.48543	0.974534	Down	gzma	NA	GO:0004252//serine-type endopeptidase activity	NA	K08663//granzyme K [EC:3.4.21.-]	XP_001335166.1//granzyme K-like [Danio rerio]	granzyme A
60658	4691	1.86333	0.51	-1.86932	0.961822	Down	nos1	GO:0005622//intracellular	GO:0050661//NADP binding;GO:0020037//heme binding;GO:0005506//iron ion binding;GO:0010181//FMN binding;GO:0050660//flavin adenine dinucleotide binding;GO:0004517//nitric-oxide synthase activity;GO:0005516//calmodulin binding	GO:0001889//liver development;GO:0048668//collateral sprouting;GO:0060218//hematopoietic stem cell differentiation;GO:0007263//nitric oxide mediated signal transduction;GO:0021517//ventral spinal cord development;GO:0006809//nitric oxide biosynthetic process	K13240//nitric-oxide synthase, brain [EC:1.14.13.39]	XP_005165110.1//nitric oxide synthase, brain isoform X1 [Danio rerio];NP_571735.1//nitric oxide synthase, brain [Danio rerio]	nitric oxide synthase 1 (neuronal)
100148871	2116	9.05	2.96	-1.61232	0.996072	Down	dhx58	NA	GO:0003677//DNA binding;GO:0005524//ATP binding;GO:0004386//helicase activity	NA	K12649//ATP-dependent RNA helicase DHX58 [EC:3.6.3.14]	NP_001244086.1//probable ATP-dependent RNA helicase DHX58 [Danio rerio];XP_021324793.1//probable ATP-dependent RNA helicase DHX58 isoform X2 [Danio rerio]	DEXH (Asp-Glu-X-His) box polypeptide 58
566640	2485	0.546667	1.48667	1.44335	0.992159	Up	LOC566640	GO:0016021//integral component of membrane	GO:0022857//transmembrane transporter activity	NA	K08209//MFS transporter, OCT family, solute carrier family 22 (organic cation transporter), member 13	XP_021323118.1//solute carrier family 22 member 6-like isoform X2 [Danio rerio];XP_021328875.1//solute carrier family 22 member 6-like isoform X4 [Danio rerio];XP_009291426.1//solute carrier family 22 member 8-like isoform X1 [Danio rerio];XP_021328874.1//solute carrier family 22 member 8-like isoform X3 [Danio rerio]	solute carrier family 22 member 6-like
373113	1378	45.7133	106.97	1.22652	1	Up	bcl2l10	NA	NA	NA	K18451//Bcl-2-like protein 10	AAH92679.1//Bcl2l10 protein, partial [Danio rerio]	BCL2 like 10
100538113	1281	0.546667	1.43	1.38728	0.958591	Up	si:ch1073-110a20.1	NA	NA	NA	K10104//ficolin	XP_003197842.1//microfibril-associated glycoprotein 4 [Danio rerio]	si:ch1073-110a20.1
100126118	1918	1.50333	0.54	-1.47713	0.971573	Down	zgc:173666	NA	NA	NA	K10652//tripartite motif-containing protein 25 [EC:2.3.2.27];K21343//ubiquitin carboxyl-terminal hydrolase 15 [EC:3.4.19.12];K12006//tripartite motif-containing protein 16	XP_003198037.1//tripartite motif-containing protein 16 [Danio rerio]	zgc:173666
571364	1399	1.61667	0.666667	-1.27798	0.96937	Down	si:ch211-197g15.6	NA	GO:0005525//GTP binding	NA	K19511//peroxidase [EC:1.11.1.7];K21922//BTB/POZ domain-containing protein KCTD21	XP_021325047.1//si:ch211-197g15.6 isoform X1 [Danio rerio];NP_001038683.1//si:ch211-197g15.6 [Danio rerio];AAI24821.1//LOC555512 protein, partial [Danio rerio]	si:ch211-197g15.6
447853	3043	1.3	0.42	-1.63005	0.98788	Down	dlgap5	NA	NA	GO:0023052//signaling	K16804//disks large-associated protein 5	XP_005169512.1//disks large-associated protein 5 isoform X1 [Danio rerio];NP_001004592.1//disks large-associated protein 5 [Danio rerio]	discs, large (Drosophila) homolog-associated protein 5
571391	1779	0.61	1.24333	1.02733	0.917203	Up	emilin2b	NA	NA	NA	K19479//collagen, type X, alpha;K06237//collagen, type IV, alpha;K07296//adiponectin	XP_009301913.1//EMILIN-2 isoform X1 [Danio rerio];XP_021333739.1//EMILIN-2 isoform X2 [Danio rerio]	elastin microfibril interfacer 2b
100007523	1239	6.23333	0.573333	-3.44256	0.999989	Down	si:dkey-79f11.10	NA	NA	NA	NA	XP_001345957.2//interferon-induced protein 44 isoform X1 [Danio rerio];XP_021331612.1//interferon-induced protein 44-like isoform X2 [Danio rerio];XP_021331613.1//interferon-induced protein 44 isoform X3 [Danio rerio]	si:dkey-79f11.10
58082	1491	1.02	2.21667	1.11982	0.895539	Up	tnnc2	GO:0005861//troponin complex	GO:0051015//actin filament binding;GO:0005509//calcium ion binding;GO:0048306//calcium-dependent protein binding	GO:0006937//regulation of muscle contraction;GO:0014823//response to activity;GO:0003009//skeletal muscle contraction	K12042//troponin C, skeletal muscle	NP_571638.1//troponin C type 2 (fast) [Danio rerio]	troponin C type 2 (fast)
101882293	3715	3.06667	1.44667	-1.08394	0.985653	Down	znf518b	NA	NA	NA	K09228//KRAB domain-containing zinc finger protein;K09222//RE1-silencing transcription factor	XP_005173109.1//zinc finger protein 518B [Danio rerio]	zinc finger protein 518B
768186	4289	1.78	3.58667	1.01077	0.976591	Up	zgc:153115	GO:0005634//nucleus	GO:0000981//RNA polymerase II transcription factor activity, sequence-specific DNA binding;GO:0003676//nucleic acid binding	GO:0006357//regulation of transcription from RNA polymerase II promoter;GO:0031018//endocrine pancreas development	K09208//krueppel-like factor 9/13/14/16	NP_001070797.2//Krueppel-like factor 16 [Danio rerio]	zgc:153115
563001	15771	2.47333	0.813333	-1.60454	0.988072	Down	rnf213b	NA	NA	NA	K12015//tripartite motif-containing protein 39 [EC:2.3.2.27]	XP_021328263.1//E3 ubiquitin-protein ligase rnf213-beta isoform X2 [Danio rerio];NP_001340796.1//E3 ubiquitin-protein ligase rnf213-beta [Danio rerio]	ring finger protein 213b
406259	2857	9.16667	22.31	1.28322	0.997931	Up	hprt1	GO:0005737//cytoplasm	GO:0046872//metal ion binding;GO:0052657//guanine phosphoribosyltransferase activity;GO:0000166//nucleotide binding;GO:0004422//hypoxanthine phosphoribosyltransferase activity	GO:0032264//IMP salvage;GO:0006166//purine ribonucleoside salvage	K00760//hypoxanthine phosphoribosyltransferase [EC:2.4.2.8]	NP_998151.1//hypoxanthine-guanine phosphoribosyltransferase [Danio rerio]	hypoxanthine phosphoribosyltransferase 1
405895	1640	3.31333	7.79333	1.23396	0.993102	Up	tomm40l	GO:0005742//mitochondrial outer membrane translocase complex	GO:0015266//protein channel activity	GO:0030150//protein import into mitochondrial matrix	K11518//mitochondrial import receptor subunit TOM40	NP_998124.1//mitochondrial import receptor subunit TOM40 homolog [Danio rerio]	translocase of outer mitochondrial membrane 40 homolog, like
571066	2032	1.09667	0.26	-2.07654	0.9842	Down	si:ch1073-513e17.1	GO:0005887//integral component of plasma membrane	GO:0022857//transmembrane transporter activity	GO:0006820//anion transport;GO:0055085//transmembrane transport	K12301//MFS transporter, ACS family, solute carrier family 17 (sodium-dependent inorganic phosphate cotransporter), member 5	XP_005159826.1//sialin isoform X1 [Danio rerio];XP_021323860.1//sialin isoform X2 [Danio rerio]	si:ch1073-513e17.1
445212	3291	2.20333	0.976667	-1.17375	0.987501	Down	fam49al	NA	NA	NA	NA	KTG02497.1//hypothetical protein cypCar_00002038 [Cyprinus carpio];KTG39312.1//hypothetical protein cypCar_00007431, partial [Cyprinus carpio]	family with sequence similarity 49, member A-like
103909543	1669	1.38667	0.66	-1.07108	0.969313	Down	LOC103909543	NA	NA	NA	K05472//tumor necrosis factor ligand superfamily member 9	XP_009294353.1//uncharacterized protein LOC103909543 [Danio rerio]	uncharacterized LOC103909543
101886968	498	0.353333	2.12667	2.58949	0.989134	Up	cst14b.2	GO:0005622//intracellular	GO:0004866//endopeptidase inhibitor activity	NA	K13907//cystatin-A/B	XP_005168662.1//cystatin-B-like [Danio rerio]	cystatin 14b, tandem duplicate 2
556156	2250	0.43	2.03333	2.24144	0.992869	Up	slc5a8l	GO:0016021//integral component of membrane	GO:0015355//secondary active monocarboxylate transmembrane transporter activity;GO:0015293//symporter activity	GO:0006814//sodium ion transport	K14388//solute carrier family 5 (sodium-coupled monocarboxylate transporter), member 8/12	NP_001030141.1//sodium-coupled monocarboxylate transporter 1 [Danio rerio]	solute carrier family 5 (iodide transporter), member 8-like
573723	2546	338.23	685.427	1.019	1	Up	acadvl	NA	GO:0050660//flavin adenine dinucleotide binding;GO:0003995//acyl-CoA dehydrogenase activity	GO:0060322//head development	K09479//very long chain acyl-CoA dehydrogenase [EC:1.3.8.9]	NP_997776.1//very long-chain specific acyl-CoA dehydrogenase, mitochondrial [Danio rerio]	acyl-CoA dehydrogenase very long chain
798674	3626	1.72333	0.783333	-1.1375	0.974229	Down	si:ch211-194e1.9	NA	NA	NA	K12800//NACHT, LRR and PYD domains-containing protein 3	XP_017213032.1//NACHT, LRR and PYD domains-containing protein 14 [Danio rerio]	si:ch211-194e1.9
474325	1059	1.85	0.87	-1.08844	0.987802	Down	dck	NA	GO:0005524//ATP binding;GO:0019206//nucleoside kinase activity	NA	K00893//deoxycitidine kinase [EC:2.7.1.74]	NP_001007057.1//deoxycytidine kinase [Danio rerio]	deoxycytidine kinase
100329818	2565	7.35333	1.9	-1.9524	0.995137	Down	LOC100329818	GO:0009986//cell surface;GO:0016021//integral component of membrane	GO:0005102//receptor binding	GO:0006955//immune response	K06785//junctional adhesion molecule 3;K06570//lymphocyte antigen 9;K06499//carcinoembryonic antigen-related cell adhesion molecule	XP_002667608.3//uncharacterized protein LOC100329818 isoform X1 [Danio rerio]	uncharacterized LOC100329818
797250	2133	1.19	0.473333	-1.33003	0.973219	Down	slc7a5	GO:0016021//integral component of membrane	GO:0015171//amino acid transmembrane transporter activity	NA	K13780//solute carrier family 7 (L-type amino acid transporter), member 5	XP_009296137.1//large neutral amino acids transporter small subunit 1 isoform X1 [Danio rerio];NP_001121830.1//large neutral amino acids transporter small subunit 1 [Danio rerio]	solute carrier family 7 (amino acid transporter light chain, L system), member 5
117506	2046	2.18	1.08	-1.0133	0.962116	Down	efna3b	GO:0005886//plasma membrane	GO:0046875//ephrin receptor binding	GO:0048013//ephrin receptor signaling pathway;GO:0007411//axon guidance	K05462//ephrin-A	NP_571929.1//ephrin-A3 precursor [Danio rerio]	ephrin-A3b
570772	1150	3.05333	1.32	-1.20985	0.976308	Down	bcl2a	GO:0016021//integral component of membrane;GO:0005741//mitochondrial outer membrane	GO:0046982//protein heterodimerization activity;GO:0042803//protein homodimerization activity	GO:0008630//intrinsic apoptotic signaling pathway in response to DNA damage;GO:0043154//negative regulation of cysteine-type endopeptidase activity involved in apoptotic process;GO:0097192//extrinsic apoptotic signaling pathway in absence of ligand;GO:0043066//negative regulation of apoptotic process;GO:0042981//regulation of apoptotic process	K02161//apoptosis regulator Bcl-2	NP_001025424.1//Bcl2 [Danio rerio]	BCL2, apoptosis regulator a
100535932	975	0.636667	1.61333	1.34143	0.988832	Up	LOC100535932	NA	NA	NA	K00698//chitin synthase [EC:2.4.1.16];K07996//matrix metalloproteinase-16 (membrane-inserted) [EC:3.4.24.-]	XP_003201373.2//uncharacterized protein LOC100535932 isoform X1 [Danio rerio]	uncharacterized LOC100535932
406738	1142	7.15	1.62	-2.14195	0.985493	Down	cfl1l	GO:0015629//actin cytoskeleton	GO:0003779//actin binding	GO:0030042//actin filament depolymerization	K05765//cofilin	NP_998804.1//non-muscle cofilin 1 [Danio rerio]	cofilin 1 (non-muscle), like
100536777	3319	8.56333	3.46667	-1.30462	0.987886	Down	LOC100536777	GO:0005737//cytoplasm	GO:0004719//protein-L-isoaspartate (D-aspartate) O-methyltransferase activity	NA	K00573//protein-L-isoaspartate(D-aspartate) O-methyltransferase [EC:2.1.1.77]	XP_003201222.1//protein-L-isoaspartate O-methyltransferase domain-containing protein 2-like [Danio rerio]	protein-L-isoaspartate O-methyltransferase domain-containing protein 2-like
564511	4992	5.77667	2.8	-1.04481	0.969744	Down	vdrb	GO:0005634//nucleus	GO:0003707//steroid hormone receptor activity;GO:0008434//calcitriol receptor activity;GO:0008270//zinc ion binding;GO:0043565//sequence-specific DNA binding	GO:0001947//heart looping;GO:0060119//inner ear receptor cell development;GO:0003146//heart jogging;GO:0006351//transcription, DNA-templated;GO:0071599//otic vesicle development	K08539//vitamin D3 receptor	NP_001153457.1//vitamin D3 receptor B [Danio rerio]	vitamin D receptor b
796649	1768	6.36333	3.17	-1.0053	0.97423	Down	si:ch211-114l13.9	NA	GO:0004197//cysteine-type endopeptidase activity	NA	K01370//caspase 1 [EC:3.4.22.36];K20865//NACHT, LRR and PYD domains-containing protein 12;K12006//tripartite motif-containing protein 16	NP_001104231.1//uncharacterized protein LOC796649 [Danio rerio]	si:ch211-114l13.9
568698	3397	2.91667	1.17	-1.31781	0.980894	Down	gramd1ba	NA	NA	NA	K19951//TBC1 domain family member 8/9	XP_009303893.1//GRAM domain-containing protein 1B-like isoform X4 [Danio rerio];XP_009303892.1//GRAM domain-containing protein 1B-like isoform X3 [Danio rerio];XP_021335128.1//GRAM domain-containing protein 1B-like isoform X2 [Danio rerio];XP_009303894.1//GRAM domain-containing protein 1B-like isoform X1 [Danio rerio]	GRAM domain containing 1Ba
335865	3239	9.19333	35.82	1.96211	1	Up	hspa4a	NA	GO:0005524//ATP binding	NA	K09489//heat shock 70kDa protein 4	NP_999881.1//heat shock protein 4a [Danio rerio]	heat shock protein 4a
553580	672	9.77667	21.4267	1.13199	0.997972	Up	mrps17	GO:0005763//mitochondrial small ribosomal subunit	GO:0003735//structural constituent of ribosome	GO:0032543//mitochondrial translation	K02961//small subunit ribosomal protein S17	NP_001018395.1//28S ribosomal protein S17, mitochondrial [Danio rerio]	mitochondrial ribosomal protein S17
30733	2067	5.13333	2.02	-1.34554	0.993872	Down	rrm2	GO:0016021//integral component of membrane;GO:0005971//ribonucleoside-diphosphate reductase complex	GO:0004748//ribonucleoside-diphosphate reductase activity, thioredoxin disulfide as acceptor;GO:0046872//metal ion binding	GO:0009263//deoxyribonucleotide biosynthetic process;GO:0006260//DNA replication;GO:0055114//oxidation-reduction process	K10808//ribonucleoside-diphosphate reductase subunit M2 [EC:1.17.4.1]	NP_571525.1//ribonucleoside-diphosphate reductase subunit M2 [Danio rerio]	ribonucleotide reductase M2 polypeptide
564308	3645	2.06667	1.02333	-1.01403	0.984115	Down	fam20a	NA	NA	NA	K21957//pseudokinase FAM20A	NP_001124252.1//pseudokinase FAM20A [Danio rerio];XP_005156044.1//pseudokinase FAM20A isoform X1 [Danio rerio]	family with sequence similarity 20, member A
368367	2279	1.86333	4.74	1.347	0.982791	Up	hsd20b2	GO:0005783//endoplasmic reticulum;GO:0016021//integral component of membrane	GO:0047044//androstan-3-alpha,17-beta-diol dehydrogenase activity	GO:0033555//multicellular organismal response to stress	K10251//17beta-estradiol 17-dehydrogenase / very-long-chain 3-oxoacyl-CoA reductase [EC:1.1.1.62 1.1.1.330]	AAI16487.1//Si:ch211-284e13.2 protein, partial [Danio rerio]	hydroxysteroid (20-beta) dehydrogenase 2
556658	2042	5.12333	10.4333	1.02605	0.981572	Up	pi15b	NA	NA	NA	K19919//cysteine-rich secretory protein	XP_684600.2//peptidase inhibitor 15 [Danio rerio]	peptidase inhibitor 15b
572649	2606	32.8267	102.137	1.63756	1	Up	bbox1	NA	GO:0005506//iron ion binding;GO:0008336//gamma-butyrobetaine dioxygenase activity;GO:0016491//oxidoreductase activity	GO:0045329//carnitine biosynthetic process	K00471//gamma-butyrobetaine dioxygenase [EC:1.14.11.1]	NP_001017717.1//gamma-butyrobetaine dioxygenase [Danio rerio];XP_005168960.1//gamma-butyrobetaine dioxygenase isoform X1 [Danio rerio]	butyrobetaine (gamma), 2-oxoglutarate dioxygenase (gamma-butyrobetaine hydroxylase) 1
323201	2812	2.27667	1.11	-1.03636	0.980843	Down	marcksb	NA	GO:0016301//kinase activity;GO:0005516//calmodulin binding	GO:0003381//epithelial cell morphogenesis involved in gastrulation;GO:0007369//gastrulation;GO:0035914//skeletal muscle cell differentiation;GO:0060027//convergent extension involved in gastrulation;GO:0007420//brain development;GO:0010842//retina layer formation;GO:0060541//respiratory system development	K12561//myristoylated alanine-rich C-kinase substrate	AEQ28193.1//myristoylated alanine rich protein kinase C substrate b [Danio rerio]	myristoylated alanine-rich protein kinase C substrate b
335245	888	1.28667	0.01	-7.00749	1	Down	wu:fk95d07	NA	NA	NA	NA	XP_002663543.1//uncharacterized protein wu:fk95d07 [Danio rerio]	wu:fk95d07
266751	1533	18.4133	8.75333	-1.07285	0.995104	Down	adra2b	GO:0005887//integral component of plasma membrane;GO:0005622//intracellular;GO:0005886//plasma membrane	GO:0004938//alpha2-adrenergic receptor activity;GO:0004936//alpha-adrenergic receptor activity	GO:0007186//G-protein coupled receptor signaling pathway;GO:0071880//adenylate cyclase-activating adrenergic receptor signaling pathway;GO:0007194//negative regulation of adenylate cyclase activity;GO:0007267//cell-cell signaling	K04139//adrenergic receptor alpha-2B	NP_997521.1//alpha-2B adrenergic receptor [Danio rerio]	adrenoceptor alpha 2B
799538	4556	1.67	3.48	1.05924	0.976622	Up	gemin5	NA	NA	GO:0030217//T cell differentiation	K13133//gem associated protein 5	XP_009293889.1//gem-associated protein 5 isoform X2 [Danio rerio];XP_001339880.4//gem-associated protein 5 isoform X1 [Danio rerio]	gem (nuclear organelle) associated protein 5
192323	2979	3.36	1.61667	-1.05544	0.985674	Down	mcm3	GO:0005634//nucleus;GO:0042555//MCM complex	GO:0003677//DNA binding;GO:0005524//ATP binding;GO:0003682//chromatin binding;GO:0004386//helicase activity	GO:0060041//retina development in camera-type eye;GO:0006270//DNA replication initiation	K02541//DNA replication licensing factor MCM3 [EC:3.6.4.12]	NP_997732.2//DNA replication licensing factor MCM3 [Danio rerio]	minichromosome maintenance complex component 3
108179126	2557	2.15667	0.76	-1.50473	0.984052	Down	LOC108179126	NA	NA	NA	K15261//poly [ADP-ribose] polymerase 10/14/15 [EC:2.4.2.30];K18626//trichohyalin;K10758//thiol oxidase [EC:1.8.3.2]	XP_017210361.2//GTPase IMAP family member 8-like [Danio rerio]	GTPase IMAP family member 8-like
415192	1797	0.51	1.22	1.25831	0.957049	Up	pnp4a	NA	GO:0004731//purine-nucleoside phosphorylase activity	GO:0009116//nucleoside metabolic process	K03783//purine-nucleoside phosphorylase [EC:2.4.2.1]	NP_001002102.1//purine nucleoside phosphorylase 4a [Danio rerio]	purine nucleoside phosphorylase 4a
544665	852	5.52	1.81	-1.60868	0.993622	Down	stc2a	GO:0005576//extracellular region	GO:0042803//protein homodimerization activity;GO:0005179//hormone activity	NA	NA	NP_001014827.1//stanniocalcin-2 precursor [Danio rerio]	stanniocalcin 2a
558353	3142	4.89	0.01	-8.93369	1	Down	LOC558353	NA	NA	NA	K03917//coagulation factor XIII A1 polypeptide [EC:2.3.2.13]	XP_686649.5//coagulation factor XIII A chain-like [Danio rerio]	coagulation factor XIII A chain-like
100538065	422	1.41667	6.95333	2.2952	0.999999	Up	si:dkey-203a12.8	NA	GO:0004867//serine-type endopeptidase inhibitor activity	NA	NA	XP_003199926.1//ovomucoid-like [Danio rerio]	si:dkey-203a12.8
402937	643	4.29333	8.68333	1.01615	0.988913	Up	mgp	GO:0031012//extracellular matrix	GO:0005509//calcium ion binding	NA	K19481//matrix Gla protein	NP_991203.1//matrix Gla protein precursor [Danio rerio]	matrix Gla protein
565113	2157	5.46667	1.72667	-1.66267	0.985949	Down	c1qtnf6a	GO:0005576//extracellular region;GO:0005581//collagen trimer	NA	NA	K19470//complement C1q tumor necrosis factor-related protein 6	XP_693502.3//complement C1q tumor necrosis factor-related protein 6 [Danio rerio]	C1q and TNF related 6a
556262	3776	0.906667	1.85333	1.03148	0.916567	Up	si:ch211-207n2.8	NA	NA	NA	K12388//sortilin	XP_021328771.1//VPS10 domain-containing receptor SorCS3 isoform X2 [Danio rerio];XP_684106.4//VPS10 domain-containing receptor SorCS3 isoform X1 [Danio rerio]	sortilin related VPS10 domain containing receptor 3b
560083	1742	1.06	0.513333	-1.0461	0.944814	Down	si:dkey-182g1.4	NA	NA	NA	K06785//junctional adhesion molecule 3;K06570//lymphocyte antigen 9;K06511//CD84 antigen	XP_005161711.1//uncharacterized protein si:dkey-182g1.4 [Danio rerio]	si:dkey-182g1.4
562315	2138	1.37333	0.5	-1.45768	0.982112	Down	ftr16	GO:0005622//intracellular	GO:0008270//zinc ion binding	GO:0035556//intracellular signal transduction	K10652//tripartite motif-containing protein 25 [EC:2.3.2.27];K20045//intersectin;K21343//ubiquitin carboxyl-terminal hydrolase 15 [EC:3.4.19.12];K12172//E3 SUMO-protein ligase RanBP2;K12006//tripartite motif-containing protein 16	XP_017214148.1//finTRIM family, member 16 isoform X1 [Danio rerio]	finTRIM family, member 16
566942	2404	1.56667	6.12667	1.9674	0.994645	Up	si:ch211-171h4.3	GO:0005737//cytoplasm	GO:0004674//protein serine/threonine kinase activity;GO:0005524//ATP binding	GO:0023014//signal transduction by protein phosphorylation;GO:0007346//regulation of mitotic cell cycle;GO:0032147//activation of protein kinase activity;GO:0006974//cellular response to DNA damage stimulus;GO:0031098//stress-activated protein kinase signaling cascade;GO:0042981//regulation of apoptotic process	K08858//serine/threonine-protein kinase SBK [EC:2.7.11.1]	XP_695320.2//serine/threonine-protein kinase SBK1 [Danio rerio]	si:ch211-171h4.3
569084	1697	1.16667	0.223333	-2.38512	0.988514	Down	cldni	GO:0005923//bicellular tight junction;GO:0016021//integral component of membrane;GO:0005886//plasma membrane	GO:0005198//structural molecule activity	NA	K06087//claudin	NP_571843.1//claudin i [Danio rerio]	claudin i
553357	2459	2.14	0.983333	-1.12186	0.969298	Down	si:dkey-182g1.3	GO:0009986//cell surface;GO:0016021//integral component of membrane	GO:0005102//receptor binding	GO:0006955//immune response	K08110//glypican 4;K06785//junctional adhesion molecule 3;K06570//lymphocyte antigen 9	XP_688505.5//uncharacterized protein si:dkey-182g1.3 [Danio rerio]	si:dkey-182g1.3
100333777	1293	1.04	0.423333	-1.29672	0.931911	Down	hsd11b1lb	NA	GO:0016491//oxidoreductase activity	NA	K15680//corticosteroid 11-beta-dehydrogenase isozyme 1 [EC:1.1.1.146]	XP_009297199.1//hydroxysteroid 11-beta-dehydrogenase 1-like protein [Danio rerio]	hydroxysteroid (11-beta) dehydrogenase 1-like b
100006583	2260	0.95	2.38667	1.329	0.976363	Up	si:dkey-105h11.2	NA	NA	NA	K15010//homer;K02324//DNA polymerase epsilon subunit 1 [EC:2.7.7.7]	XP_017209468.2//NXPE family member 3-like [Danio rerio]	si:dkey-105h11.2
100330224	583	5.78333	0.01	-9.17576	1	Down	fabp1b.2	GO:0005737//cytoplasm	GO:0032052//bile acid binding;GO:0005504//fatty acid binding;GO:0005215//transporter activity	NA	K08750//fatty acid-binding protein 1, liver	XP_002663094.2//fatty acid binding protein 1-B.1 [Danio rerio]	fatty acid binding protein 1b, liver, tandem duplicate 2
100333043	2658	5.82	2.73667	-1.0886	0.980586	Down	tap1	GO:0042825//TAP complex	GO:0042287//MHC protein binding;GO:0005524//ATP binding;GO:0015440//peptide-transporting ATPase activity;GO:0046979//TAP2 binding	GO:0019885//antigen processing and presentation of endogenous peptide antigen via MHC class I	K05653//ATP-binding cassette, subfamily B (MDR/TAP), member 2	XP_002665053.1//antigen peptide transporter 1 [Danio rerio]	transporter 1, ATP-binding cassette, sub-family B (MDR/TAP)
557072	4351	2.20333	1.06	-1.05562	0.972031	Down	card11	NA	NA	NA	K07367//caspase recruitment domain-containing protein 11	XP_017210303.1//caspase recruitment domain-containing protein 11 isoform X2 [Danio rerio];XP_009297971.1//caspase recruitment domain-containing protein 11 isoform X1 [Danio rerio]	caspase recruitment domain family, member 11
100329981	2683	4.29	1.84	-1.22127	0.974427	Down	si:dkey-156k2.1	NA	NA	NA	K12800//NACHT, LRR and PYD domains-containing protein 3	NP_001315264.1//uncharacterized protein LOC100329981 [Danio rerio]	si:dkey-156k2.1
794589	1419	0.513333	1.36	1.40564	0.975863	Up	metap2a	GO:0005737//cytoplasm	GO:0046872//metal ion binding;GO:0070006//metalloaminopeptidase activity	GO:0070084//protein initiator methionine removal	K01265//methionyl aminopeptidase [EC:3.4.11.18]	NP_001093524.1//methionine aminopeptidase 2 [Danio rerio]	methionyl aminopeptidase 2a
100331729	1397	2.92667	1.17667	-1.31455	0.987275	Down	tmem176l.4	GO:0016021//integral component of membrane	NA	NA	K22190//membrane-spanning 4-domains subfamily A member 3/4/8/12/15/18	NP_001264248.1//transmembrane protein 176l.4 isoform 2 [Danio rerio];NP_001264249.1//transmembrane protein 176l.4 isoform 1 [Danio rerio]	transmembrane protein 176l.4
393221	3230	31.21	92.86	1.57305	1	Up	slc43a2a	GO:0016021//integral component of membrane	GO:0015179//L-amino acid transmembrane transporter activity	NA	K08229//MFS transporter, LAT3 family, solute carrier family 43, member 2	NP_956545.1//large neutral amino acids transporter small subunit 4 [Danio rerio]	solute carrier family 43 (amino acid system L transporter), member 2a
569558	1548	1.14667	2.36	1.04134	0.960813	Up	ahsg1	NA	GO:0004869//cysteine-type endopeptidase inhibitor activity	NA	K03898//kininogen	NP_997787.1//alpha-2-HS-glycoprotein precursor [Danio rerio]	alpha-2-HS-glycoprotein 1
562279	3434	0.87	1.84	1.08062	0.957602	Up	myo19	NA	NA	NA	K10357//myosin V	XP_021332051.1//unconventional myosin-XIX [Danio rerio]	myosin XIX
100007937	1363	2.5	0.376667	-2.73057	0.988324	Down	si:ch211-284o19.8	NA	NA	NA	K06890//uncharacterized protein	XP_001341582.3//protein lifeguard 1 isoform X2 [Danio rerio];XP_021321985.1//protein lifeguard 1 isoform X1, partial [Danio rerio]	si:ch211-284o19.8
568912	3183	1.73	0.773333	-1.16161	0.983203	Down	dok4	NA	GO:0005158//insulin receptor binding	NA	K14752//docking protein 1;K20234//docking protein 2	XP_697365.2//docking protein 4 [Danio rerio]	docking protein 4
324332	5393	1.00333	0.486667	-1.0438	0.962055	Down	agap3	NA	NA	NA	K12491//Arf-GAP with GTPase, ANK repeat and PH domain-containing protein 1/3	XP_009295860.1//arf-GAP with GTPase, ANK repeat and PH domain-containing protein 3 isoform X1 [Danio rerio];XP_009295863.1//arf-GAP with GTPase, ANK repeat and PH domain-containing protein 3 isoform X5 [Danio rerio];XP_009295862.1//arf-GAP with GTPase, ANK repeat and PH domain-containing protein 3 isoform X4 [Danio rerio];XP_017209374.1//arf-GAP with GTPase, ANK repeat and PH domain-containing pr…	ArfGAP with GTPase domain, ankyrin repeat and PH domain 3
100006889	1040	0.01	1.71	7.41785	1	Up	LOC100006889	GO:0005634//nucleus	GO:0008270//zinc ion binding	NA	K10624//E3 ubiquitin-protein ligase RBBP6 [EC:2.3.2.27]	NP_957188.1//uncharacterized protein LOC393868 [Danio rerio];XP_009302367.1//uncharacterized protein LOC393868 isoform X1 [Danio rerio]	E3 ubiquitin-protein ligase RBBP6-like
101886910	511	0.05	1.00333	4.32673	0.993739	Up	LOC101886910	GO:0005622//intracellular	GO:0004866//endopeptidase inhibitor activity	NA	K13907//cystatin-A/B	XP_005168661.2//cystatin-A5-like [Danio rerio]	cystatin-A5-like
100329375	791	27.9833	57.4467	1.03766	0.993751	Up	LOC100329375	GO:0005576//extracellular region	NA	GO:0001775//cell activation;GO:0001971//negative regulation of activation of membrane attack complex	K04008//CD59 antigen	XP_009297187.1//CD59 glycoprotein-like [Danio rerio]	CD59 glycoprotein-like
108183320	2022	3.85	1.29667	-1.57005	0.984155	Down	LOC108183320	NA	NA	NA	K12800//NACHT, LRR and PYD domains-containing protein 3	XP_017210671.1//protein NLRC3-like [Danio rerio]	protein NLRC3-like
563900	1878	1.34333	0.6	-1.16278	0.975477	Down	si:cabz01036006.1	NA	NA	NA	K06727//Fc receptor-like protein	XP_021333348.1//sialoadhesin-like isoform X2 [Danio rerio];XP_021333347.1//sialoadhesin-like isoform X1 [Danio rerio]	si:cabz01036006.1
567059	928	5.84667	2.58667	-1.17652	0.988103	Down	si:dkey-190g11.3	GO:0016021//integral component of membrane	NA	NA	NA	XP_021333963.1//uncharacterized protein LOC567059 isoform X2 [Danio rerio];NP_001107079.1//uncharacterized protein LOC567059 [Danio rerio];XP_016301628.1//PREDICTED: protein FAM173B-like isoform X2 [Sinocyclocheilus anshuiensis]	si:dkey-190g11.3
110439351	648	0.353333	1.28333	1.86079	0.984629	Up	LOC110439351	NA	NA	NA	K06545//CD163 antigen;K13912//deleted in malignant brain tumors 1 protein	XP_021330849.1//scavenger receptor cysteine-rich type 1 protein M130-like [Danio rerio]	scavenger receptor cysteine-rich type 1 protein M130-like
110438535	417	1.02333	0.353333	-1.53417	0.913016	Down	LOC110438535	GO:0005635//nuclear envelope;GO:0005637//nuclear inner membrane;GO:0016021//integral component of membrane	NA	NA	NA	XP_021326751.1//nurim-like, partial [Danio rerio]	nurim-like
557632	4121	1.42667	2.95667	1.05132	0.982908	Up	si:ch211-197l9.4	NA	NA	NA	K00993//ethanolaminephosphotransferase [EC:2.7.8.1]	NP_001316366.1//ethanolaminephosphotransferase 1 [Danio rerio]	selenoprotein I
101882758	1677	3.21667	1.22667	-1.39082	0.981688	Down	LOC101882758	NA	NA	NA	K21913//kelch repeat and BTB domain-containing protein 13	XP_021336038.1//kelch repeat and BTB domain-containing protein 13-like [Danio rerio]	kelch repeat and BTB domain-containing protein 13-like
326281	1807	0.4	1.11333	1.47681	0.964473	Up	mbpa	GO:0033269//internode region of axon;GO:0043218//compact myelin;GO:0043209//myelin sheath;GO:0005886//plasma membrane;GO:0043025//neuronal cell body	GO:0019911//structural constituent of myelin sheath	GO:0042552//myelination;GO:0007417//central nervous system development	K17269//myelin basic protein	XP_018921313.1//PREDICTED: uncharacterized protein LOC109048080 isoform X1 [Cyprinus carpio];XP_018938865.1//PREDICTED: uncharacterized protein LOC109066305 isoform X1 [Cyprinus carpio]	myelin basic protein a
322846	3527	13.8967	33.7933	1.282	0.999669	Up	slc26a5	GO:0005887//integral component of plasma membrane;GO:0016021//integral component of membrane;GO:0005737//cytoplasm;GO:0005886//plasma membrane	GO:0015301//anion:anion antiporter activity;GO:0019531//oxalate transmembrane transporter activity;GO:0005254//chloride channel activity;GO:0015075//ion transmembrane transporter activity;GO:0008271//secondary active sulfate transmembrane transporter activity;GO:0015106//bicarbonate transmembrane transporter activity	GO:0015701//bicarbonate transport;GO:0006821//chloride transport;GO:0007605//sensory perception of sound;GO:0008272//sulfate transport;GO:0051453//regulation of intracellular pH;GO:0019532//oxalate transport;GO:0042391//regulation of membrane potential;GO:1902476//chloride transmembrane transport	K14703//solute carrier family 26, member 5	NP_958881.1//prestin [Danio rerio]	solute carrier family 26 (anion exchanger), member 5
494487	2957	89.0233	35.7933	-1.31449	1	Down	nr1d1	GO:0005634//nucleus;GO:0000785//chromatin	GO:0003707//steroid hormone receptor activity;GO:0004887//thyroid hormone receptor activity;GO:0008270//zinc ion binding;GO:0043565//sequence-specific DNA binding;GO:0001078//transcriptional repressor activity, RNA polymerase II proximal promoter sequence-specific DNA binding	GO:0010468//regulation of gene expression;GO:0006914//autophagy;GO:0006351//transcription, DNA-templated;GO:0032922//circadian regulation of gene expression;GO:1904059//regulation of locomotor rhythm	K03728//nuclear receptor subfamily 1 group D member 1	NP_991292.2//nuclear receptor subfamily 1 group D member 1 [Danio rerio]	nuclear receptor subfamily 1, group d, member 1
563794	6215	1.84667	0.883333	-1.06389	0.969444	Down	iffo1b	GO:0005882//intermediate filament	GO:0005198//structural molecule activity	NA	K07605//type II keratin, basic;K07607//peripherin;K05640//glial fibrillary acidic protein;K07608//internexin neuronal intermediate filament protein, alpha;K07610//desmin	XP_009290480.1//intermediate filament family orphan 1 isoform X2 [Danio rerio];XP_005157995.1//intermediate filament family orphan 1 isoform X1 [Danio rerio];XP_009290481.1//intermediate filament family orphan 1 isoform X3 [Danio rerio]	intermediate filament family orphan 1b
373084	1270	35.1267	108.553	1.62777	1	Up	higd1a	GO:0016021//integral component of membrane	NA	NA	NA	NP_956394.1//HIG1 domain family member 1A [Danio rerio]	HIG1 hypoxia inducible domain family, member 1A
101886937	1151	2.83	0.883333	-1.67977	0.995776	Down	cxcl13	NA	NA	NA	K10032//C-X-C motif chemokine 13	XP_005165445.2//C-X-C motif chemokine 13 [Danio rerio];XP_021327320.1//C-X-C motif chemokine 13 [Danio rerio]	C-X-C motif chemokine ligand 13
560210	2316	1.63667	24.0367	3.8764	1	Up	hsp70l	GO:0005634//nucleus;GO:0005737//cytoplasm	GO:0005524//ATP binding	GO:0048593//camera-type eye morphogenesis;GO:0046686//response to cadmium ion;GO:0060216//definitive hemopoiesis;GO:0009410//response to xenobiotic stimulus;GO:0001568//blood vessel development;GO:0009408//response to heat;GO:0010038//response to metal ion	K03283//heat shock 70kDa protein 1/2/6/8	NP_001107061.1//heat shock cognate 70-kd protein, like [Danio rerio]	heat shock cognate 70-kd protein, like
58041	1129	35.6367	73.5667	1.04569	1	Up	hspe1	GO:0005759//mitochondrial matrix	GO:0046872//metal ion binding;GO:0051082//unfolded protein binding;GO:0051087//chaperone binding	GO:0006986//response to unfolded protein;GO:0051085//chaperone cofactor-dependent protein refolding	K04078//chaperonin GroES	NP_001315320.1//10 kDa heat shock protein, mitochondrial isoform 2 [Danio rerio];NP_571601.1//10 kDa heat shock protein, mitochondrial isoform 1 [Danio rerio]	heat shock 10 protein 1
795902	3330	2.89333	1.41667	-1.03023	0.971386	Down	epha3	GO:0005887//integral component of plasma membrane	GO:0005524//ATP binding;GO:0005003//ephrin receptor activity	GO:0001756//somitogenesis;GO:0007509//mesoderm migration involved in gastrulation	K05104//Eph receptor A3 [EC:2.7.10.1]	XP_009302851.1//ephrin type-A receptor 3 isoform X2 [Danio rerio];XP_009302850.1//ephrin type-A receptor 3 isoform X1 [Danio rerio];XP_009302852.1//ephrin type-A receptor 3 isoform X3 [Danio rerio]	eph receptor A3
568573	4513	1.06667	0.443333	-1.26665	0.951688	Down	mical1	GO:0005856//cytoskeleton;GO:0005737//cytoplasm	GO:0003779//actin binding;GO:0016709//oxidoreductase activity, acting on paired donors, with incorporation or reduction of molecular oxygen, NAD(P)H as one donor, and incorporation of one atom of oxygen;GO:0046872//metal ion binding;GO:0017137//Rab GTPase binding;GO:0071949//FAD binding	GO:0019417//sulfur oxidation;GO:0030042//actin filament depolymerization;GO:0055114//oxidation-reduction process;GO:0006887//exocytosis	K19947//F-actin monooxygenase [EC:1.14.13.225]	NP_001303659.1//[F-actin]-methionine sulfoxide oxidase mical1 [Danio rerio]	microtubule associated monooxygenase, calponin and LIM domain containing 1
100006764	6628	3.73	1.85333	-1.00905	0.968686	Down	LOC100006764	NA	NA	NA	K06785//junctional adhesion molecule 3;K06570//lymphocyte antigen 9	XP_001345427.5//uncharacterized protein LOC100006764 [Danio rerio]	uncharacterized LOC100006764
566587	2963	2.46333	5.71	1.21288	0.983237	Up	LOC566587	GO:0031234//extrinsic component of cytoplasmic side of plasma membrane	NA	GO:0042059//negative regulation of epidermal growth factor receptor signaling pathway;GO:0045616//regulation of keratinocyte differentiation	K08886//activated CDC42 kinase 1 [EC:2.7.10.2 2.7.11.1]	XP_694955.2//ERBB receptor feedback inhibitor 1-like [Danio rerio]	ERBB receptor feedback inhibitor 1-like
110439961	1872	0.606667	1.43333	1.2404	0.949004	Up	LOC110439961	NA	NA	NA	K04608//metabotropic glutamate receptor 6/7/8;K14713//solute carrier family 39 (zinc transporter), member 7;K06840//semaphorin 3;K20804//E3 ubiquitin-protein ligase RNF34 [EC:2.3.2.27]	XP_021333730.1//inactive ubiquitin carboxyl-terminal hydrolase 53-like [Danio rerio]	inactive ubiquitin carboxyl-terminal hydrolase 53-like
108181097	2700	1.12	0.273333	-2.03477	0.988461	Down	LOC108181097	NA	NA	NA	K12800//NACHT, LRR and PYD domains-containing protein 3;K20865//NACHT, LRR and PYD domains-containing protein 12	XP_021325113.1//NLR family CARD domain-containing protein 3-like [Danio rerio]	NLR family CARD domain-containing protein 3-like
101885815	457	4.28	0.38	-3.49354	0.98811	Down	LOC101885815	NA	NA	NA	K01122//ectonucleotide pyrophosphatase/phosphodiesterase family member 2 [EC:3.1.4.39]	XP_005173015.1//ectonucleotide pyrophosphatase/phosphodiesterase family member 2-like [Danio rerio]	ectonucleotide pyrophosphatase/phosphodiesterase family member 2-like
557416	2235	1.69333	0.663333	-1.35206	0.982742	Down	si:dkey-86e18.2	GO:0043034//costamere	GO:0030507//spectrin binding	GO:0042981//regulation of apoptotic process	K10380//ankyrin;K18441//cytohesin;K11865//protein MYSM1	NP_001020663.1//uncharacterized protein LOC557416 [Danio rerio]	CARD- and ANK-containing Inflammasome Adaptor Protein
569773	3692	1.09667	3.28667	1.5835	0.98165	Up	zbtb16b	GO:0005634//nucleus	GO:0003676//nucleic acid binding	GO:0032481//positive regulation of type I interferon production	K10055//zinc finger and BTB domain-containing protein 16	XP_698274.3//zinc finger and BTB domain-containing protein 16-A [Danio rerio]	zinc finger and BTB domain containing 16b
393312	1295	0.42	1.12333	1.41932	0.982626	Up	slc25a27	GO:0016021//integral component of membrane	NA	GO:0006810//transport	K15112//solute carrier family 25 (mitochondrial uncoupling protein), member 27	NP_956635.1//mitochondrial uncoupling protein 4 [Danio rerio]	solute carrier family 25, member 27
103910812	1823	2.36667	0.953333	-1.3118	0.970493	Down	LOC103910812	NA	NA	NA	K20165//TBC1 domain family member 2A	XP_021331352.1//uncharacterized protein LOC103910812 isoform X2 [Danio rerio];XP_021331351.1//uncharacterized protein LOC103910812 isoform X1 [Danio rerio]	uncharacterized LOC103910812
101885045	8022	27.38	13.02	-1.07239	0.988171	Down	si:ch73-43g23.1	NA	NA	NA	K14611//solute carrier family 23 (nucleobase transporter), member 1/2	XP_021336781.1//uncharacterized protein si:ch73-43g23.1 [Danio rerio]	si:ch73-43g23.1
100006888	1931	2.80667	1.34	-1.06662	0.964139	Down	gnai3	GO:0005834//heterotrimeric G-protein complex	GO:0031683//G-protein beta/gamma-subunit complex binding;GO:0001664//G-protein coupled receptor binding;GO:0004871//signal transducer activity;GO:0005525//GTP binding;GO:0003924//GTPase activity	GO:0007188//adenylate cyclase-modulating G-protein coupled receptor signaling pathway	K04630//guanine nucleotide-binding protein G(i) subunit alpha	NP_001104720.1//guanine nucleotide-binding protein G(k) subunit alpha [Danio rerio]	guanine nucleotide binding protein (G protein), alpha inhibiting activity polypeptide 3
100149821	597	9.92333	4.43	-1.16352	0.98827	Down	igic1s1	NA	NA	NA	K06554//immunoglobulin lambda-like polypeptide 1	XP_017209378.1//Ig kappa-b4 chain C region [Danio rerio]	immunoglobulin light iota constant 1, s1
571862	806	1.57	3.67333	1.22633	0.964411	Up	si:dkey-9i23.5	NA	NA	NA	K06560//mannose receptor, C type;K22244//regenerating islet-derived protein 4	NP_001139081.1//uncharacterized protein LOC571862 precursor [Danio rerio]	si:dkey-9i23.5
64609	3889	1.15333	4.09333	1.82747	0.994077	Up	atp1a2a	GO:0005623//cell;GO:0016021//integral component of membrane	GO:0005391//sodium:potassium-exchanging ATPase activity;GO:0046872//metal ion binding;GO:0005524//ATP binding	GO:0007368//determination of left/right symmetry;GO:0007507//heart development;GO:0010084//specification of animal organ axis polarity;GO:0051480//regulation of cytosolic calcium ion concentration;GO:0061371//determination of heart left/right asymmetry;GO:0001966//thigmotaxis;GO:0001947//heart looping;GO:0060047//heart contraction;GO:0007519//skeletal muscle tissue development;GO:0042044//fluid t…	K01539//sodium/potassium-transporting ATPase subunit alpha [EC:3.6.3.9]	NP_571758.1//sodium/potassium-transporting ATPase subunit alpha-2 [Danio rerio]	ATPase Na+/K+ transporting subunit alpha 2
563964	780	1.65	0.0366667	-5.49185	0.993449	Down	cxcl11.8	GO:0005615//extracellular space	GO:0048248//CXCR3 chemokine receptor binding;GO:0008009//chemokine activity	GO:0007186//G-protein coupled receptor signaling pathway;GO:0002690//positive regulation of leukocyte chemotaxis;GO:0042127//regulation of cell proliferation;GO:0070098//chemokine-mediated signaling pathway;GO:0032496//response to lipopolysaccharide;GO:0006954//inflammatory response;GO:0010818//T cell chemotaxis;GO:0006955//immune response	K12672//C-X-C motif chemokine 11	NP_001119885.1//chemokine (C-X-C motif) ligand 11, duplicate 8 precursor [Danio rerio]	chemokine (C-X-C motif) ligand 11, duplicate 8
100317041	2539	1.27333	0.226667	-2.48997	0.988402	Down	si:dkey-58f10.14	GO:0016021//integral component of membrane	NA	NA	K06560//mannose receptor, C type;K10065//collectin sub-family member 10;K06721//C-type lectin domain family 10 member A	XP_002662097.1//uncharacterized protein si:dkey-58f10.14 [Danio rerio]	si:dkey-58f10.14
100534919	4905	1.87	4.76667	1.34994	0.983228	Up	peli1a	NA	GO:0061630//ubiquitin protein ligase activity	GO:0070936//protein K48-linked ubiquitination;GO:0006955//immune response;GO:0008063//Toll signaling pathway	K11964//pellino [EC:2.3.2.27]	XP_005160243.1//E3 ubiquitin-protein ligase pellino homolog 1 isoform X1 [Danio rerio]	pellino E3 ubiquitin protein ligase 1a
100001405	6425	1.87667	0.93	-1.01287	0.970197	Down	LOC100001405	NA	NA	NA	K08807//proto-oncogene serine/threonine-protein kinase Pim-3 [EC:2.7.11.1];K04702//proto-oncogene serine/threonine-protein kinase Pim-1 [EC:2.7.11.1]	XP_021332264.1//uncharacterized protein LOC100001405 isoform X6 [Danio rerio];XP_021332265.1//uncharacterized protein LOC100001405 isoform X7 [Danio rerio];XP_021332260.1//uncharacterized protein LOC100001405 isoform X2 [Danio rerio];XP_021332261.1//uncharacterized protein LOC100001405 isoform X3 [Danio rerio];XP_021332262.1//uncharacterized protein LOC100001405 isoform X4 [Danio rerio];XP_005165…	cell surface glycoprotein 1-like
572001	9201	6.72667	13.8633	1.04331	0.983509	Up	irs2b	NA	GO:0005158//insulin receptor binding	NA	K07187//insulin receptor substrate 2	XP_700746.4//insulin receptor substrate 2 [Danio rerio]	insulin receptor substrate 2b
378855	1659	36.06	114.58	1.66788	1	Up	prelid3b	GO:0005758//mitochondrial intermembrane space	GO:1990050//phosphatidic acid transporter activity	NA	NA	NP_956028.1//PRELI domain containing protein 3B [Danio rerio]	PRELI domain containing 3
405766	2229	1.19	0.553333	-1.10474	0.922163	Down	b3gnt2a	GO:0016021//integral component of membrane;GO:0000139//Golgi membrane	GO:0008378//galactosyltransferase activity	GO:0006486//protein glycosylation	K00741//N-acetyllactosaminide beta-1,3-N-acetylglucosaminyltransferase [EC:2.4.1.149]	XP_005160201.1//UDP-GlcNAc:betaGal beta-1,3-N-acetylglucosaminyltransferase 2a isoform X1 [Danio rerio]	UDP-GlcNAc:betaGal beta-1,3-N-acetylglucosaminyltransferase 2a
100151027	2091	0.803333	1.78333	1.15051	0.962432	Up	ankrd1a	GO:0005634//nucleus;GO:0031674//I band	GO:0003712//transcription cofactor activity;GO:0031432//titin binding;GO:0061629//RNA polymerase II sequence-specific DNA binding transcription factor binding	GO:0006357//regulation of transcription from RNA polymerase II promoter;GO:0035914//skeletal muscle cell differentiation;GO:0045445//myoblast differentiation	K21433//ankyrin repeat domain-containing protein 1	XP_001920092.1//ankyrin repeat domain-containing protein 1 [Danio rerio]	ankyrin repeat domain 1a (cardiac muscle)
101886810	5389	3.09	1.41667	-1.12511	0.969583	Down	plekhg1	NA	NA	NA	K20685//guanine nucleotide exchange factor MCF2;K16463//centrosomal protein CEP170;K09610//endothelin-converting enzyme-like 1 [EC:3.4.24.-]	XP_021325545.1//pleckstrin homology domain-containing family G member 1 isoform X1 [Danio rerio]	pleckstrin homology and RhoGEF domain containing G1
768294	1821	1.01333	0.343333	-1.56143	0.986486	Down	cyp2aa2	GO:0016021//integral component of membrane	GO:0020037//heme binding;GO:0005506//iron ion binding;GO:0016712//oxidoreductase activity, acting on paired donors, with incorporation or reduction of molecular oxygen, reduced flavin or flavoprotein as one donor, and incorporation of one atom of oxygen	NA	K07418//cytochrome P450 family 2 subfamily J [EC:1.14.14.1];K17852//cytochrome P450 family 2 subfamily AA/AD	NP_001070926.1//y cytochrome P450, family 2, subfamily AA, polypeptide 2 [Danio rerio]	y cytochrome P450, family 2, subfamily AA, polypeptide 2
404208	720	0.446667	1.04	1.21931	0.950668	Up	myf6	GO:0005634//nucleus	GO:0000978//RNA polymerase II proximal promoter sequence-specific DNA binding;GO:0001228//transcriptional activator activity, RNA polymerase II transcription regulatory region sequence-specific DNA binding;GO:0003677//DNA binding;GO:0003705//transcription factor activity, RNA polymerase II distal enhancer sequence-specific binding;GO:0046983//protein dimerization activity	GO:0035914//skeletal muscle cell differentiation;GO:0048743//positive regulation of skeletal muscle fiber development;GO:0006355//regulation of transcription, DNA-templated;GO:0045663//positive regulation of myoblast differentiation;GO:0007517//muscle organ development;GO:0007519//skeletal muscle tissue development;GO:1901741//positive regulation of myoblast fusion	K18485//myogenic factor 6	NP_001003982.1//myogenic factor 6 [Danio rerio]	myogenic factor 6
100535144	1241	1.58667	0.473333	-1.74507	0.983681	Down	LOC100535144	NA	NA	NA	NA	XP_003198081.1//von Willebrand factor A domain-containing protein 7-like [Danio rerio]	von Willebrand factor A domain-containing protein 7-like
571948	1731	19.59	3.58667	-2.4494	1	Down	nr1d4b	GO:0005634//nucleus	GO:0003707//steroid hormone receptor activity;GO:0003708//retinoic acid receptor activity;GO:0008270//zinc ion binding;GO:0043565//sequence-specific DNA binding	GO:0006351//transcription, DNA-templated	K03728//nuclear receptor subfamily 1 group D member 1	NP_001272462.1//nuclear receptor subfamily 1, group D, member 4b [Danio rerio]	nuclear receptor subfamily 1, group D, member 4b
567822	3544	1.60667	3.46	1.1067	0.972497	Up	si:ch211-14a17.10	NA	NA	NA	K12034//tripartite motif-containing protein 69 [EC:2.3.2.27];K06712//butyrophilin;K12875//apoptotic chromatin condensation inducer in the nucleus;K20283//golgin subfamily A member 4;K12015//tripartite motif-containing protein 39 [EC:2.3.2.27]	XP_021326934.1//restin homolog isoform X2 [Danio rerio]	si:ch211-14a17.10
103910221	4801	1.54333	0.656667	-1.23282	0.969501	Down	LOC103910221	NA	NA	NA	K08115//chondroitin sulfate proteoglycan 4;K11142//cytosol aminopeptidase [EC:3.4.11.1 3.4.11.5];K11254//histone H4;K17388//Rho-associated protein kinase 2 [EC:2.7.11.1];K10848//DNA excision repair protein ERCC-4 [EC:3.1.-.-]	XP_009297510.1//uncharacterized protein LOC103910221 [Danio rerio]	uncharacterized LOC103910221
558721	1568	5.89333	2.94333	-1.00163	0.969991	Down	LOC558721	NA	NA	NA	NA	XP_003197778.1//uncharacterized protein LOC558721 [Danio rerio]	uncharacterized LOC558721
794943	5528	30.53	74.7	1.29088	1	Up	zgc:194312	GO:0016021//integral component of membrane	GO:0004930//G-protein coupled receptor activity	NA	K04257//olfactory receptor;K08432//G protein-coupled receptor 148	XP_005172274.1//olfactory receptor 11A1-like isoform X1 [Danio rerio]	zgc:194312
282676	2739	19.31	43.63	1.17597	1	Up	hspd1	GO:0005759//mitochondrial matrix;GO:0005829//cytosol	GO:0005524//ATP binding;GO:0051082//unfolded protein binding;GO:0044183//protein binding involved in protein folding	GO:0042110//T cell activation;GO:0001817//regulation of cytokine production;GO:0006458//'de novo' protein folding;GO:0008637//apoptotic mitochondrial changes;GO:0042026//protein refolding;GO:0042246//tissue regeneration;GO:0045041//protein import into mitochondrial intermembrane space;GO:0031101//fin regeneration;GO:0061077//chaperone-mediated protein folding	K04077//chaperonin GroEL	NP_851847.1//60 kDa heat shock protein, mitochondrial [Danio rerio]	heat shock 60 protein 1
100150358	699	1.83667	0.143333	-3.67964	0.986535	Down	scpp7	NA	NA	NA	NA	NP_001138711.1//secretory calcium-binding phosphoprotein 7 precursor [Danio rerio]	secretory calcium-binding phosphoprotein 7
100006238	2291	3.08333	1.46333	-1.07523	0.981808	Down	aldh9a1a.2	GO:0005737//cytoplasm	GO:0004029//aldehyde dehydrogenase (NAD) activity;GO:0016491//oxidoreductase activity	NA	K00149//aldehyde dehydrogenase family 9 member A1 [EC:1.2.1.47 1.2.1.3]	NP_001119952.1//4-trimethylaminobutyraldehyde dehydrogenase [Danio rerio];XP_021333836.1//4-trimethylaminobutyraldehyde dehydrogenase isoform X1 [Danio rerio]	aldehyde dehydrogenase 9 family, member A1a, tandem duplicate 2
751598	1658	16.3867	7.09333	-1.20799	0.988069	Down	emilin1b	NA	NA	NA	NA	NP_001038807.1//EMILIN-1 precursor [Danio rerio]	elastin microfibril interfacer 1b
402921	6742	14.83	6.53333	-1.18263	0.988518	Down	bcor	NA	NA	GO:0043010//camera-type eye development;GO:1902254//negative regulation of intrinsic apoptotic signaling pathway by p53 class mediator;GO:0021915//neural tube development;GO:0060042//retina morphogenesis in camera-type eye	K21436//ankyrin repeat domain-containing protein 11/12	XP_005174000.1//BCL-6 corepressor isoform X1 [Danio rerio];NP_991189.1//BCL-6 corepressor [Danio rerio]	BCL6 corepressor
678650	2967	4.55	1.98	-1.20037	0.988507	Down	bcl11aa	GO:0005634//nucleus	GO:0043565//sequence-specific DNA binding;GO:0044212//transcription regulatory region DNA binding;GO:0001078//transcriptional repressor activity, RNA polymerase II proximal promoter sequence-specific DNA binding	GO:0000122//negative regulation of transcription from RNA polymerase II promoter;GO:0022008//neurogenesis;GO:0007165//signal transduction;GO:0007420//brain development;GO:0006366//transcription from RNA polymerase II promoter	K22045//B-cell lymphoma/leukemia 11A	NP_001035481.1//B-cell lymphoma/leukemia 11A [Danio rerio]	B cell CLL/lymphoma 11Aa
100537859	490	1.17667	2.75	1.22473	0.930052	Up	si:dkey-77g12.4	NA	GO:0004867//serine-type endopeptidase inhibitor activity	NA	NA	XP_003199921.1//trypsin inhibitor ClTI-1-like [Danio rerio]	si:dkey-77g12.4
100534944	5985	2.65667	1.31333	-1.01638	0.95317	Down	adamtsl3	NA	GO:0004222//metalloendopeptidase activity;GO:0008270//zinc ion binding	NA	K08631//a disintegrin and metalloproteinase with thrombospondin motifs 17 [EC:3.4.24.-];K08625//a disintegrin and metalloproteinase with thrombospondin motifs 10 [EC:3.4.24.-];K08621//a disintegrin and metalloproteinase with thrombospondin motifs 6 [EC:3.4.24.-]	XP_003198947.4//ADAMTS-like protein 3 [Danio rerio]	ADAMTS-like 3
81590	809	1.68667	0.06	-4.81307	0.997308	Down	cldn1	GO:0005923//bicellular tight junction;GO:0016021//integral component of membrane;GO:0005886//plasma membrane	GO:0005198//structural molecule activity	GO:0055114//oxidation-reduction process	K06087//claudin	NP_571845.1//claudin-1 precursor [Danio rerio]	claudin 1
492560	1967	1.93333	0.5	-1.95109	0.988774	Down	im:7141269	NA	GO:0003676//nucleic acid binding	NA	K09228//KRAB domain-containing zinc finger protein	XP_002661922.1//gastrula zinc finger protein XlCGF8.2DB [Danio rerio]	im:7141269
558206	2469	4.81333	1.52333	-1.6598	0.98809	Down	cspg5a	GO:0016021//integral component of membrane	NA	NA	K08116//chondroitin sulfate proteoglycan 5	XP_009290877.1//chondroitin sulfate proteoglycan 5 isoform X10 [Danio rerio];XP_009290876.1//chondroitin sulfate proteoglycan 5 isoform X7 [Danio rerio];XP_009290875.1//chondroitin sulfate proteoglycan 5 isoform X5 [Danio rerio];XP_005158335.1//chondroitin sulfate proteoglycan 5 isoform X4 [Danio rerio];XP_009290874.1//chondroitin sulfate proteoglycan 5 isoform X1 [Danio rerio];XP_021322669.1//ch…	chondroitin sulfate proteoglycan 5a
568032	574	46.2567	125.69	1.44214	1	Up	rbp2a	NA	GO:0008289//lipid binding;GO:0005215//transporter activity	NA	K14622//retinol binding protein 2	NP_694549.1//retinol-binding protein 2 [Danio rerio]	retinol binding protein 2a, cellular
562678	2109	1.02333	0.373333	-1.45474	0.986152	Down	ncaph2	GO:0005634//nucleus	NA	GO:0030261//chromosome condensation	K11490//condensin-2 complex subunit H2	NP_001038456.1//condensin-2 complex subunit H2 [Danio rerio]	non-SMC condensin II complex, subunit H2
110439020	1148	0.463333	1.18333	1.35273	0.96032	Up	LOC110439020	GO:0005737//cytoplasm	GO:0001664//G-protein coupled receptor binding;GO:0008047//enzyme activator activity	GO:0006629//lipid metabolic process	K12382//saposin	XP_021328759.1//antimicrobial peptide NK-lysin-like [Danio rerio]	antimicrobial peptide NK-lysin-like
103909973	1280	2.38667	0.546667	-2.12626	0.985542	Down	LOC103909973	NA	NA	NA	NA	XP_017209940.2//interferon-induced protein 44 [Danio rerio]	interferon-induced protein 44
100003928	1105	2.83	1.10333	-1.35893	0.977783	Down	si:dkey-150i13.2	NA	NA	NA	K15109//solute carrier family 25 (mitochondrial carnitine/acylcarnitine transporter), member 20/29	XP_001920218.1//mitochondrial carnitine/acylcarnitine carrier protein isoform X1 [Danio rerio]	si:dkey-150i13.2
554048	3833	1.57667	0.323333	-2.28578	0.986842	Down	pcdh2g2	GO:0016021//integral component of membrane;GO:0005886//plasma membrane	GO:0005509//calcium ion binding	GO:0007156//homophilic cell adhesion via plasma membrane adhesion molecules	K16495//protocadherin gamma subfamily A	NP_001019346.1//protocadherin 2 gamma 2 precursor [Danio rerio]	protocadherin 2 gamma 2
798846	2430	1.93667	9.12333	2.23599	0.994592	Up	si:ch211-199o1.2	NA	GO:0005524//ATP binding	NA	K03283//heat shock 70kDa protein 1/2/6/8	NP_001093532.1//uncharacterized protein LOC798846 [Danio rerio]	si:ch211-199o1.2
567653	1745	1.67	0.826667	-1.01447	0.965152	Down	si:ch211-155m12.1	NA	NA	NA	NA	NP_001082885.1//uncharacterized protein LOC567653 precursor [Danio rerio]	si:ch211-155m12.1
103911966	599	0.106667	1.83	4.10066	0.993489	Up	LOC103911966	NA	NA	GO:0042981//regulation of apoptotic process	K06097//tight junction protein 3;K05701//tight junction protein 1	XP_009305280.2//disks large homolog 5-like [Danio rerio]	disks large homolog 5-like
405772	532	0.823333	2.08	1.33703	0.980116	Up	hbbe2	GO:0005833//hemoglobin complex	GO:0020037//heme binding;GO:0005506//iron ion binding;GO:0005344//oxygen carrier activity;GO:0019825//oxygen binding	NA	K13825//hemoglobin subunit epsilon	NP_998011.1//hemoglobin beta embryonic-2 [Danio rerio]	hemoglobin beta embryonic-2
100333462	1142	5.74333	1.94333	-1.56335	0.987862	Down	gb:bm035769	NA	NA	NA	NA	XP_009302473.2//uncharacterized protein C14orf28 homolog [Danio rerio]	expressed sequence BM035769
569007	2079	1.93667	0.7	-1.46815	0.982391	Down	si:ch211-283g2.1	GO:0016021//integral component of membrane	GO:0005328//neurotransmitter:sodium symporter activity	NA	K05039//solute carrier family 6 (neurotransmitter transporter, GABA) member 6/8/11/12/13	XP_017211707.1//sodium- and chloride-dependent GABA transporter ine isoform X1 [Danio rerio]	si:ch211-283g2.1
101886833	1200	3.41667	1.26667	-1.43155	0.963628	Down	LOC101886833	NA	NA	NA	K12672//C-X-C motif chemokine 11	XP_021332027.1//C-X-C motif chemokine 11-like [Danio rerio]	C-X-C motif chemokine 11-like
569989	4262	38.72	83.7133	1.11238	0.99696	Up	ca5a	GO:0005739//mitochondrion	GO:0004089//carbonate dehydratase activity;GO:0008270//zinc ion binding	GO:0006730//one-carbon metabolic process;GO:2000021//regulation of ion homeostasis	K01672//carbonic anhydrase [EC:4.2.1.1]	NP_001104671.1//carbonic anhydrase 5A, mitochondrial [Danio rerio];XP_005163133.1//carbonic anhydrase 5A, mitochondrial isoform X1 [Danio rerio]	carbonic anhydrase Va
101886796	900	2.02667	0.636667	-1.6705	0.984204	Down	LOC101886796	NA	NA	NA	K06582//natural killer cell receptor 2B4;K06570//lymphocyte antigen 9;K06511//CD84 antigen	XP_021325332.1//uncharacterized protein LOC101886796 [Danio rerio]	uncharacterized LOC101886796
103909247	1743	2.33	0.37	-2.65473	0.990659	Down	prf1.8	GO:0005579//membrane attack complex	NA	GO:0006955//immune response	K07818//perforin 1	XP_009292559.1//perforin-1-like [Danio rerio]	perforin 1.8
100142654	1485	0.493333	1.33333	1.4344	0.988813	Up	si:ch73-52e5.2	GO:0005576//extracellular region;GO:0016021//integral component of membrane	NA	NA	NA	XP_017212901.1//protein THEM6 isoform X1 [Danio rerio];NP_001116101.1//protein THEM6 precursor [Danio rerio]	si:ch73-52e5.2
793153	3131	2.80333	0.843333	-1.73297	0.987971	Down	antxr1a	NA	NA	NA	K20909//anthrax toxin receptor	XP_001332841.4//anthrax toxin receptor 1-like [Danio rerio]	ANTXR cell adhesion molecule 1a
100330200	3713	2.79	1.38333	-1.01212	0.965511	Down	dock2-like	NA	NA	NA	K12367//dedicator of cytokinesis protein 2	XP_021336757.1//dedicator of cytokinesis protein 2 [Danio rerio]	dedicator of cytokinesis protein 2
571695	5978	4.03	1.93667	-1.0572	0.966716	Down	mypn	NA	NA	NA	K22028//myopalladin	XP_021336585.1//myopalladin isoform X2 [Danio rerio];XP_700400.6//myopalladin isoform X1 [Danio rerio]	myopalladin
795920	3432	4.93	13.31	1.43285	0.997198	Up	si:dkey-220k22.1	NA	NA	NA	K06245//laminin, beta 4;K05636//laminin, beta 1;K06243//laminin, beta 2	XP_001336203.3//multiple epidermal growth factor-like domains protein 9 [Danio rerio];XP_021332172.1//multiple epidermal growth factor-like domains protein 9 [Danio rerio]	si:dkey-220k22.1
101884448	2067	2.7	0.956667	-1.49687	0.98755	Down	si:ch211-132g1.1	GO:0016021//integral component of membrane	NA	NA	K06449//T-cell surface glycoprotein CD2	XP_005168366.1//T-cell surface antigen CD2 [Danio rerio]	si:ch211-132g1.1
568826	2366	5.16667	1.95333	-1.4033	0.988818	Down	si:ch211-266i6.3	NA	NA	NA	K16769//cytoskeleton-associated protein 2	XP_697274.2//cytoskeleton-associated protein 2 isoform X1 [Danio rerio];XP_021335074.1//cytoskeleton-associated protein 2 isoform X2 [Danio rerio]	si:ch211-266i6.3
101885935	2093	5.64667	2.06	-1.45476	0.988483	Down	LOC101885935	NA	NA	NA	K19719//collagen, type II, alpha;K06237//collagen, type IV, alpha;K10408//dynein heavy chain, axonemal;K19721//collagen, type V/XI/XXIV/XXVII, alpha	XP_005172779.1//collagen alpha-1(XXVI) chain-like [Danio rerio]	collagen alpha-1(XXVI) chain-like
799982	1945	1.66667	0.563333	-1.5649	0.988019	Down	cd4-1	GO:0009986//cell surface;GO:0016021//integral component of membrane	GO:0015026//coreceptor activity	GO:0006955//immune response	K06454//T-cell surface glycoprotein CD4	NP_001128568.1//CD4-1 molecule precursor [Danio rerio];XP_005173553.1//CD4-1 molecule isoform X1 [Danio rerio]	CD4-1 molecule
562702	3886	1.28667	0.573333	-1.16619	0.97501	Down	nlgn3a	GO:0005887//integral component of plasma membrane;GO:0045202//synapse	GO:0042043//neurexin family protein binding	GO:0007155//cell adhesion;GO:0050808//synapse organization;GO:0050804//modulation of chemical synaptic transmission	K07378//neuroligin	XP_021336713.1//neuroligin-3 isoform X2 [Danio rerio];XP_005157256.1//neuroligin-3 isoform X1 [Danio rerio];XP_005157258.1//neuroligin-3 isoform X3 [Danio rerio]	neuroligin 3a
101883308	3312	2.14667	1.00667	-1.09251	0.981243	Down	LOC101883308	NA	NA	NA	K04612//calcium-sensing receptor;K12015//tripartite motif-containing protein 39 [EC:2.3.2.27]	XP_009290341.1//paraneoplastic antigen Ma1 homolog [Danio rerio]	paraneoplastic antigen Ma1 homolog
554836	3006	4.11	9.13	1.15148	0.988637	Up	cry1ab	GO:0005634//nucleus	NA	GO:0045892//negative regulation of transcription, DNA-templated;GO:0010468//regulation of gene expression	K02295//cryptochrome	NP_571865.4//cryptochrome-1 [Danio rerio]	cryptochrome circadian clock 1ab
100144409	2378	2.54667	0.92	-1.4689	0.987655	Down	amigo1	GO:0005887//integral component of plasma membrane	NA	GO:0007413//axonal fasciculation;GO:0042552//myelination;GO:0007155//cell adhesion;GO:0007420//brain development	K19511//peroxidase [EC:1.11.1.7]	XP_001924023.1//amphoterin-induced protein 1 [Danio rerio]	adhesion molecule with Ig-like domain 1
569109	3926	93.5533	42.9867	-1.1219	1	Down	dbpb	GO:0005634//nucleus	GO:0000977//RNA polymerase II regulatory region sequence-specific DNA binding;GO:0001077//transcriptional activator activity, RNA polymerase II proximal promoter sequence-specific DNA binding;GO:0003700//DNA binding transcription factor activity	GO:0007275//multicellular organism development	K09057//hepatic leukemia factor	NP_001183991.1//D site-binding protein [Danio rerio];XP_005157954.1//D site-binding protein isoform X1 [Danio rerio]	D site albumin promoter binding protein b
108004533	1866	2.59	0.54	-2.26192	0.98739	Down	si:dkey-211g8.8	NA	NA	NA	NA	NP_001315186.1//uncharacterized protein LOC108004533 [Danio rerio]	si:dkey-211g8.8
100331162	432	9.06	0.333333	-4.76447	0.999996	Down	si:dkey-248g15.3	NA	NA	NA	NA	XP_002665140.1//uncharacterized protein si:dkey-248g15.3 [Danio rerio]	si:dkey-248g15.3
564808	1410	1.23	0.19	-2.69459	0.984078	Down	LOC564808	GO:0016021//integral component of membrane	NA	NA	NA	XP_706324.1//uncharacterized protein LOC564808 [Danio rerio]	uncharacterized LOC564808
555795	1284	22.79	107.783	2.24166	1	Up	si:ch211-260e23.9	NA	NA	GO:0006355//regulation of transcription, DNA-templated;GO:0010506//regulation of autophagy;GO:0008285//negative regulation of cell proliferation	K21247//tumor protein p53-inducible nuclear protein 2	XP_703224.2//tumor protein p53-inducible nuclear protein 2-like [Danio rerio]	si:ch211-260e23.9
100137609	1162	1.35333	0.536667	-1.33442	0.964781	Down	zgc:175177	NA	NA	NA	K06712//butyrophilin	XP_021333757.1//butyrophilin-like [Danio rerio]	zgc:175177
569780	2984	1.19667	0.4	-1.58095	0.988101	Down	si:dkey-12h9.6	GO:0016021//integral component of membrane	NA	NA	NA	XP_005160660.1//macoilin isoform X2 [Danio rerio];XP_005160659.1//macoilin isoform X1 [Danio rerio]	si:dkey-12h9.6
558958	6174	0.433333	1.11667	1.36565	0.985297	Up	lamc3	NA	NA	NA	K06247//laminin, gamma 3	XP_687343.5//laminin subunit gamma-3 [Danio rerio]	laminin, gamma 3
110437933	965	2.19333	1.02	-1.10456	0.974301	Down	LOC110437933	NA	NA	NA	K06771//myelin associated glycoprotein;K06549//sialic acid binding Ig-like lectin 5/14	XP_021322204.1//sialoadhesin-like [Danio rerio]	sialoadhesin-like
101886380	2710	1.18	0.493333	-1.25815	0.9652	Down	cdh16	NA	NA	NA	K06810//cadherin 16, KSP-cadherin	XP_021327694.1//cadherin-16 isoform X3 [Danio rerio];XP_018963033.1//PREDICTED: cadherin-17-like [Cyprinus carpio]	cadherin 16, KSP-cadherin
445139	2171	46.48	134.38	1.53164	1	Up	bag3	GO:0030018//Z disc	GO:0051087//chaperone binding	GO:0007626//locomotory behavior;GO:0060047//heart contraction;GO:0007519//skeletal muscle tissue development	K09557//BCL2-associated athanogene 3	NP_001003533.1//BAG family molecular chaperone regulator 3 [Danio rerio]	BCL2 associated athanogene 3
449771	4953	14.6167	37.61	1.3635	0.994701	Up	slc38a4	GO:0005887//integral component of plasma membrane	GO:0015171//amino acid transmembrane transporter activity	GO:0003333//amino acid transmembrane transport	K14991//solute carrier family 38 (sodium-coupled neutral amino acid transporter), member 4	NP_001005944.2//sodium-coupled neutral amino acid transporter 4 [Danio rerio]	solute carrier family 38, member 4
321046	5079	12.9833	4.09333	-1.66531	0.992747	Down	c3a.1	NA	NA	NA	K03990//complement component 3	NP_571317.1//complement component c3a precursor [Danio rerio]	complement component c3a, duplicate 1
555843	1332	5.71	2.85333	-1.00084	0.966656	Down	ches1	GO:0005634//nucleus	GO:0043565//sequence-specific DNA binding;GO:0003700//DNA binding transcription factor activity	GO:0030154//cell differentiation;GO:0045893//positive regulation of transcription, DNA-templated	K09407//forkhead box protein N	NP_001116217.1//checkpoint suppressor 1 [Danio rerio];XP_005160476.1//checkpoint suppressor 1 isoform X1 [Danio rerio]	checkpoint suppressor 1
100003615	6182	1.96333	0.513333	-1.93534	0.995097	Down	prdm2a	NA	NA	NA	K11432//histone-lysine N-methyltransferase PRDM2 [EC:2.1.1.43]	XP_021327762.1//PR domain zinc finger protein 2 [Danio rerio];XP_001343122.2//PR domain zinc finger protein 2 [Danio rerio]	PR domain containing 2, with ZNF domain a
559083	2366	2.37333	0.423333	-2.48705	0.99513	Down	klhl38a	GO:0031463//Cul3-RING ubiquitin ligase complex	NA	GO:0016567//protein ubiquitination	K13959//kelch-like protein 38	NP_001038350.1//kelch-like protein 38 [Danio rerio]	kelch-like family member 38a
436612	1592	1.15	3.09333	1.42753	0.981657	Up	cldn7a	GO:0005923//bicellular tight junction;GO:0016021//integral component of membrane;GO:0005886//plasma membrane	GO:0005198//structural molecule activity	GO:0060322//head development	K06087//claudin	NP_001002340.1//claudin-7-A [Danio rerio]	claudin 7a
335078	1790	9.00667	0.03	-8.22989	1	Down	wu:fk65c09	NA	NA	NA	K07604//type I keratin, acidic	XP_003197844.3//keratin, type I cytoskeletal 47 kDa [Danio rerio]	wu:fk65c09
101884708	937	0.543333	1.46333	1.42935	0.942804	Up	LOC101884708	NA	NA	NA	K20165//TBC1 domain family member 2A	XP_021331391.1//uncharacterized protein LOC101884708 isoform X3 [Danio rerio];XP_017211244.1//uncharacterized protein LOC101884708 isoform X2 [Danio rerio];XP_017211243.1//uncharacterized protein LOC101884708 isoform X1 [Danio rerio]	uncharacterized LOC101884708
795914	4465	3.32667	1.52667	-1.12369	0.973714	Down	si:ch211-278p9.4	NA	NA	NA	K12800//NACHT, LRR and PYD domains-containing protein 3;K20865//NACHT, LRR and PYD domains-containing protein 12	XP_009295444.1//NACHT, LRR and PYD domains-containing protein 3 isoform X1 [Danio rerio];XP_009295448.1//NACHT, LRR and PYD domains-containing protein 12 isoform X3 [Danio rerio];XP_009295447.1//NACHT, LRR and PYD domains-containing protein 3 isoform X2 [Danio rerio]	si:ch211-278p9.4
110438218	2931	1.94667	0.91	-1.09707	0.981417	Down	LOC110438218	NA	NA	NA	K12800//NACHT, LRR and PYD domains-containing protein 3;K18050//novel protein kinase C epsilon type [EC:2.7.11.13]	XP_021324634.1//NACHT, LRR and PYD domains-containing protein 12-like isoform X1 [Danio rerio];XP_021324635.1//NACHT, LRR and PYD domains-containing protein 12-like isoform X2 [Danio rerio]	NACHT, LRR and PYD domains-containing protein 12-like
552928	1570	8.78	23.1267	1.39726	0.999905	Up	fitm2	GO:0030176//integral component of endoplasmic reticulum membrane	NA	GO:1990798//pancreas regeneration;GO:0031018//endocrine pancreas development;GO:0034389//lipid particle organization;GO:0042593//glucose homeostasis;GO:0008654//phospholipid biosynthetic process;GO:0019915//lipid storage;GO:0003323//type B pancreatic cell development;GO:0007010//cytoskeleton organization;GO:0022604//regulation of cell morphogenesis	K11801//WD repeat-containing protein 23	NP_001018334.1//fat storage-inducing transmembrane protein 2 [Danio rerio]	fat storage-inducing transmembrane protein 2
108179111	2350	1.09333	0.386667	-1.49957	0.984153	Down	LOC108179111	GO:0005622//intracellular	GO:0008270//zinc ion binding	NA	K10652//tripartite motif-containing protein 25 [EC:2.3.2.27];K21343//ubiquitin carboxyl-terminal hydrolase 15 [EC:3.4.19.12];K12006//tripartite motif-containing protein 16	XP_017207753.1//tripartite motif-containing protein 16-like [Danio rerio]	tripartite motif-containing protein 16-like
110439604	5294	7.46667	3.48667	-1.09862	0.982993	Down	LOC110439604	NA	NA	NA	K20165//TBC1 domain family member 2A	XP_021331402.1//uncharacterized protein LOC110439604 isoform X1 [Danio rerio];XP_021331403.1//uncharacterized protein LOC110439604 isoform X2 [Danio rerio]	uncharacterized LOC110439604
553977	1537	52.33	10.7433	-2.2842	0.995991	Down	grn1	NA	NA	NA	NA	NP_001018638.2//granulin 1 precursor [Danio rerio]	granulin 1
563935	1625	77.2367	279.72	1.85663	1	Up	scn3b	GO:0001518//voltage-gated sodium channel complex	GO:0017080//sodium channel regulator activity	GO:0006814//sodium ion transport	K04847//voltage-gated sodium channel type III beta	XP_009289937.1//sodium channel subunit beta-3 isoform X2 [Danio rerio];XP_009289936.1//sodium channel subunit beta-3 isoform X1 [Danio rerio]	sodium channel, voltage-gated, type III, beta
570062	2686	1.10333	0.383333	-1.5252	0.982883	Down	ncaph	GO:0000796//condensin complex	NA	GO:0000070//mitotic sister chromatid segregation;GO:0051301//cell division;GO:0007076//mitotic chromosome condensation	K06676//condensin complex subunit 2	XP_021331977.1//condensin complex subunit 2 isoform X1 [Danio rerio];NP_001073665.1//condensin complex subunit 2 [Danio rerio]	non-SMC condensin I complex, subunit H
103909796	2527	3.65667	1.13333	-1.68996	0.987323	Down	LOC103909796	GO:0016021//integral component of membrane	NA	NA	K02927//large subunit ribosomal protein L40e	XP_009295960.1//golgin subfamily A member 6-like protein 2 isoform X2 [Danio rerio];XP_009295959.1//golgin subfamily A member 6-like protein 2 isoform X1 [Danio rerio]	golgin subfamily A member 6-like protein 2
798788	727	1.38	0.583333	-1.24228	0.947931	Down	gpx3	NA	NA	NA	K00432//glutathione peroxidase [EC:1.11.1.9]	NP_001131027.1//glutathione peroxidase 3 precursor [Danio rerio]	glutathione peroxidase 3
368614	755	16.5733	5.95333	-1.47709	0.996264	Down	si:busm1-48c11.3	GO:0042613//MHC class II protein complex;GO:0016021//integral component of membrane	NA	GO:0019882//antigen processing and presentation;GO:0006955//immune response	K06752//major histocompatibility complex, class II	NP_001007206.1//uncharacterized protein LOC368614 precursor [Danio rerio]	si:busm1-48c11.3
562814	1457	1.10667	0.486667	-1.18521	0.969495	Down	trim35-19	GO:0005622//intracellular	GO:0008270//zinc ion binding	NA	K12012//tripartite motif-containing protein 35	NP_001082868.1//uncharacterized protein LOC562814 [Danio rerio]	tripartite motif containing 35-19
573110	1942	4.32	10.7067	1.30941	0.989402	Up	cbx4	GO:0005634//nucleus	NA	NA	K11452//chromobox protein 4	NP_991312.1//E3 SUMO-protein ligase CBX4 [Danio rerio]	chromobox homolog 4 (Pc class homolog, Drosophila)
767642	852	0.4	1.26	1.65535	0.977055	Up	apoda.1	NA	GO:0008289//lipid binding;GO:0005215//transporter activity	NA	K03098//apolipoprotein D and lipocalin family protein	NP_001070050.2//apolipoprotein D-like precursor [Danio rerio]	apolipoprotein Da, duplicate 1
110440070	2019	4.39	2.14667	-1.03212	0.968615	Down	LOC110440070	NA	NA	NA	K15261//poly [ADP-ribose] polymerase 10/14/15 [EC:2.4.2.30]	XP_021335008.1//poly [ADP-ribose] polymerase 14-like [Danio rerio]	poly [ADP-ribose] polymerase 14-like
497617	2776	14.3833	6.42333	-1.163	0.987845	Down	ism1	GO:0005576//extracellular region	NA	GO:0001525//angiogenesis	NA	NP_001012376.1//isthmin-1 precursor [Danio rerio]	isthmin 1
571720	2261	0.25	1.43667	2.52273	0.992911	Up	si:ch211-251b21.1	GO:0098794//postsynapse;GO:0016021//integral component of membrane;GO:0005886//plasma membrane	GO:0004970//ionotropic glutamate receptor activity;GO:0005234//extracellularly glutamate-gated ion channel activity	NA	K05202//glutamate receptor, ionotropic kainate 2;K05203//glutamate receptor, ionotropic kainate 3	NP_001138274.1//si:ch211-251b21.1 precursor [Danio rerio]	si:ch211-251b21.1
321202	1919	15.39	7.41667	-1.05315	0.994852	Down	lrrc17	NA	NA	NA	K06839//slit 2;K06850//slit 3	XP_009298620.1//leucine-rich repeat-containing protein 17 isoform X1 [Danio rerio]	leucine rich repeat containing 17
100333229	865	2.79667	1.37333	-1.02603	0.975563	Down	kiaa0101	NA	NA	NA	NA	XP_017209682.1//PCNA-associated factor isoform X2 [Danio rerio];XP_002666801.2//PCNA-associated factor isoform X1 [Danio rerio]	PCNA clamp associated factor
100034425	708	3.35	1.43667	-1.22144	0.974969	Down	si:dkey-102c8.2	NA	NA	NA	K06582//natural killer cell receptor 2B4;K06570//lymphocyte antigen 9;K06511//CD84 antigen	XP_021325366.1//SLAM family member 6 [Danio rerio]	si:dkey-102c8.2
565508	4081	8.46667	19.5967	1.21074	0.984552	Up	loxl2a	GO:0016020//membrane;GO:0005634//nucleus;GO:0005694//chromosome;GO:0005604//basement membrane	GO:0005044//scavenger receptor activity;GO:0005507//copper ion binding;GO:0004720//protein-lysine 6-oxidase activity	GO:0045892//negative regulation of transcription, DNA-templated;GO:0043542//endothelial cell migration;GO:0030199//collagen fibril organization;GO:0006351//transcription, DNA-templated;GO:0001666//response to hypoxia;GO:0032332//positive regulation of chondrocyte differentiation;GO:0016569//covalent chromatin modification;GO:0001837//epithelial to mesenchymal transition;GO:0002040//sprouting angi…	K00280//lysyl oxidase-like protein 2/3/4 [EC:1.4.3.-]	NP_001092714.1//lysyl oxidase homolog 2A precursor [Danio rerio];XP_009303525.1//lysyl oxidase homolog 2A isoform X1 [Danio rerio]	lysyl oxidase-like 2a
406426	2418	1.79667	0.566667	-1.66475	0.98758	Down	spint1a	GO:0016021//integral component of membrane	GO:0004867//serine-type endopeptidase inhibitor activity;GO:0008233//peptidase activity	GO:0008544//epidermis development;GO:0060429//epithelium development;GO:0030593//neutrophil chemotaxis;GO:0030199//collagen fibril organization	K15619//Kunitz-type protease inhibitor 1	NP_998317.1//serine peptidase inhibitor, Kunitz type 1 a precursor [Danio rerio];XP_021322811.1//serine peptidase inhibitor, Kunitz type 1 a isoform X1 [Danio rerio];XP_021322812.1//serine peptidase inhibitor, Kunitz type 1 a isoform X2 [Danio rerio]	serine peptidase inhibitor, Kunitz type 1 a
541385	1462	4.15	1.68	-1.30465	0.975754	Down	tmem86a	GO:0016021//integral component of membrane	NA	NA	K18575//alkenylglycerophosphocholine hydrolase [EC:3.3.2.2]	NP_001013530.1//lysoplasmalogenase-like protein TMEM86A [Danio rerio]	transmembrane protein 86A
570565	3364	15.0533	38.8333	1.36721	0.996027	Up	slc22a31	GO:0016021//integral component of membrane	GO:0008514//organic anion transmembrane transporter activity	NA	K08213//MFS transporter, OCT family, solute carrier family 22 (organic cation transporter), member 17	XP_699154.4//putative solute carrier family 22 member 31 [Danio rerio]	solute carrier family 22, member 31
324021	2013	21.1167	43.1433	1.03076	0.993287	Up	hspb12	NA	NA	NA	K09546//heat shock protein beta-7	XP_003201762.1//uncharacterized protein hspb12 [Danio rerio]	heat shock protein, alpha-crystallin-related, b12
550378	1070	1.53667	0.76	-1.01573	0.975598	Down	rab42b	NA	GO:0005525//GTP binding;GO:0003924//GTPase activity	NA	K07925//Ras-related protein Rab-39B	NP_001017683.2//ras-related protein Rab-3B-like [Danio rerio]	RAB42, member RAS oncogene family
368481	3908	13.2067	4.43	-1.57589	0.993372	Down	stat1b	GO:0005634//nucleus;GO:0005737//cytoplasm	GO:0003677//DNA binding;GO:0004871//signal transducer activity;GO:0003700//DNA binding transcription factor activity	GO:0006351//transcription, DNA-templated;GO:0030097//hemopoiesis	K11220//signal transducer and activator of transcription 1	XP_009303154.1//signal transducer and activator of transcription 1b isoform X2 [Danio rerio];XP_021334294.1//signal transducer and activator of transcription 1b isoform X3 [Danio rerio];XP_021334295.1//signal transducer and activator of transcription 1b isoform X4 [Danio rerio];XP_021334298.1//signal transducer and activator of transcription 1b isoform X7 [Danio rerio];NP_956385.2//signal transdu…	signal transducer and activator of transcription 1b
100137104	2186	1.74667	0.613333	-1.50986	0.988449	Down	zgc:173581	GO:0005622//intracellular	GO:0008270//zinc ion binding;GO:0004842//ubiquitin-protein transferase activity	GO:0030218//erythrocyte differentiation	K12015//tripartite motif-containing protein 39 [EC:2.3.2.27]	XP_021323931.1//uncharacterized protein LOC100137104 isoform X2 [Danio rerio];XP_017207880.1//uncharacterized protein LOC100137104 isoform X1 [Danio rerio]	zgc:173581
100333321	3035	27.1833	74.0167	1.44513	0.997655	Up	prodha	GO:0005739//mitochondrion	GO:0004657//proline dehydrogenase activity;GO:0071949//FAD binding	GO:0010133//proline catabolic process to glutamate	K00318//proline dehydrogenase [EC:1.5.-.-]	XP_002665916.4//proline dehydrogenase 1, mitochondrial isoform X2 [Danio rerio];XP_005161051.2//proline dehydrogenase 1, mitochondrial isoform X1 [Danio rerio]	proline dehydrogenase (oxidase) 1a
569303	4507	6.49333	2.29333	-1.50151	0.994521	Down	si:dkey-98j1.5	NA	NA	NA	NA	XP_021325636.1//PGC-1 and ERR-induced regulator in muscle protein 1 [Danio rerio];XP_697773.4//PGC-1 and ERR-induced regulator in muscle protein 1 [Danio rerio]	si:dkey-98j1.5
393692	1117	1.06333	0.343333	-1.63091	0.975769	Down	arl3l2	GO:0005622//intracellular	GO:0005525//GTP binding	GO:0007264//small GTPase mediated signal transduction;GO:0048841//regulation of axon extension involved in axon guidance;GO:0071632//optomotor response	K07944//ADP-ribosylation factor-like protein 3	XP_005169621.1//ADP-ribosylation factor-like 3, like 2 isoform X1 [Danio rerio];NP_957013.1//ADP-ribosylation factor-like 3, like 2 [Danio rerio]	ADP-ribosylation factor-like 3, like 2
619412	2733	7.71333	3.42333	-1.17195	0.983	Down	nedd4a	NA	GO:0061630//ubiquitin protein ligase activity	GO:0006511//ubiquitin-dependent protein catabolic process;GO:0098508//endothelial to hematopoietic transition;GO:0045746//negative regulation of Notch signaling pathway	K10591//E3 ubiquitin-protein ligase NEDD4 [EC:2.3.2.26]	NP_001029358.1//E3 ubiquitin-protein ligase NEDD4 [Danio rerio]	neural precursor cell expressed, developmentally down-regulated 4a
568851	1597	28.8067	57.83	1.00542	0.993767	Up	LOC568851	NA	NA	NA	K09228//KRAB domain-containing zinc finger protein	XP_005161611.2//gastrula zinc finger protein XlCGF8.2DB [Danio rerio]	gastrula zinc finger protein XlCGF8.2DB
790945	1161	6.65	28.88	2.11864	1	Up	oaz2b	GO:0005829//cytosol	GO:0008073//ornithine decarboxylase inhibitor activity	GO:0006595//polyamine metabolic process	K16613//ornithine decarboxylase antizyme 2	NP_001073559.1//ornithine decarboxylase antizyme 2b [Danio rerio]	ornithine decarboxylase antizyme 2b
100038802	1773	3.1	7.11	1.19758	0.981433	Up	slco2a1	GO:0016021//integral component of membrane	GO:0005215//transporter activity	NA	K14345//solute carrier organic anion transporter family, member 2A	NP_001083051.1//solute carrier organic anion transporter family member 2A1 [Danio rerio]	solute carrier organic anion transporter family, member 2A1
100536501	1357	2.53333	0.673333	-1.91164	0.988823	Down	LOC100536501	NA	NA	NA	K10668//E3 ubiquitin-protein ligase RNF138 [EC:2.3.2.27];K15697//RING finger protein 114 [EC:2.3.2.27]	XP_009292832.1//uncharacterized protein LOC100536501 isoform X1 [Danio rerio]	RING finger protein 166
100332228	3799	2.62333	1.15333	-1.18559	0.985847	Down	si:ch73-24k9.2	NA	NA	NA	K12800//NACHT, LRR and PYD domains-containing protein 3;K20865//NACHT, LRR and PYD domains-containing protein 12	XP_017207901.1//NACHT, LRR and PYD domains-containing protein 3 [Danio rerio]	si:ch73-24k9.2
101886453	1410	1.75667	0.85	-1.04731	0.904123	Down	LOC101886453	NA	NA	NA	K04612//calcium-sensing receptor;K12015//tripartite motif-containing protein 39 [EC:2.3.2.27]	XP_005168282.1//paraneoplastic antigen Ma1 homolog [Danio rerio]	paraneoplastic antigen Ma1 homolog
110437924	1788	0.883333	7.05	2.99659	0.99986	Up	LOC110437924	NA	NA	NA	NA	XP_021322170.1//uncharacterized protein LOC110437924 [Danio rerio]	uncharacterized LOC110437924
100330945	4341	6.21	3.05667	-1.02263	0.980007	Down	atp8b5a	NA	NA	NA	K01530//phospholipid-translocating ATPase [EC:3.6.3.1]	XP_021332106.1//phospholipid-transporting ATPase ID [Danio rerio]	ATPase phospholipid transporting 8B5a
558997	2268	1.95333	7.41667	1.92483	0.996638	Up	dclk1a	GO:0005622//intracellular	GO:0004674//protein serine/threonine kinase activity;GO:0005524//ATP binding;GO:0004672//protein kinase activity	GO:0035556//intracellular signal transduction	K08805//doublecortin-like kinase 1/2 [EC:2.7.11.1]	XP_005172728.1//serine/threonine-protein kinase DCLK1 isoform X1 [Danio rerio];XP_009303720.1//serine/threonine-protein kinase DCLK1 isoform X2 [Danio rerio];NP_001071017.1//serine/threonine-protein kinase DCLK1 [Danio rerio];XP_021334856.1//serine/threonine-protein kinase DCLK1 isoform X3 [Danio rerio]	doublecortin-like kinase 1a
792610	1549	39.41	621.77	3.97975	1	Up	hspb6	NA	NA	NA	K09542//crystallin, alpha B	NP_001094428.1//heat shock protein beta-6 [Danio rerio]	heat shock protein, alpha-crystallin-related, b6
30666	1189	25.5067	11.84	-1.10721	0.987188	Down	psmb8a	GO:0005634//nucleus;GO:0005737//cytoplasm;GO:0005839//proteasome core complex	GO:0004298//threonine-type endopeptidase activity	GO:0051603//proteolysis involved in cellular protein catabolic process	K02740//20S proteasome subunit beta 8 [EC:3.4.25.1]	NP_571467.3//proteasome subunit beta type-8 [Danio rerio]	proteasome subunit beta 8A
559662	945	27.31	8.71667	-1.64758	0.995904	Down	ppp1r27b	NA	NA	NA	K17566//protein phosphatase 1 regulatory subunit 27	NP_001032181.1//protein phosphatase 1 regulatory subunit 27 [Danio rerio]	protein phosphatase 1, regulatory subunit 27b
101883187	1595	1.64333	0.8	-1.03855	0.974688	Down	LOC101883187	NA	NA	NA	K12800//NACHT, LRR and PYD domains-containing protein 3;K20865//NACHT, LRR and PYD domains-containing protein 12	NP_001314923.1//protein NLRC3-like [Danio rerio]	protein NLRC3-like
110438254	2839	2.52	0.996667	-1.33824	0.975446	Down	LOC110438254	NA	NA	NA	K12800//NACHT, LRR and PYD domains-containing protein 3;K20865//NACHT, LRR and PYD domains-containing protein 12	XP_021325115.1//NLR family CARD domain-containing protein 3-like [Danio rerio]	NLR family CARD domain-containing protein 3-like
798892	1069	1.69667	0.0833333	-4.34767	0.999999	Down	cxcl11.1	GO:0005615//extracellular space	GO:0008009//chemokine activity;GO:0042056//chemoattractant activity	GO:0006952//defense response;GO:0006955//immune response	K12672//C-X-C motif chemokine 11	XP_001339307.1//C-X-C motif chemokine 11-1 [Danio rerio]	chemokine (C-X-C motif) ligand 11, duplicate 1
560951	2760	2.11667	1.01	-1.06744	0.964283	Down	xylt1	GO:0016020//membrane	GO:0008375//acetylglucosaminyltransferase activity;GO:0030158//protein xylosyltransferase activity	GO:0030166//proteoglycan biosynthetic process;GO:0048701//embryonic cranial skeleton morphogenesis;GO:0006024//glycosaminoglycan biosynthetic process	K00771//protein xylosyltransferase [EC:2.4.2.26]	NP_001165868.1//xylosyltransferase 1 [Danio rerio]	xylosyltransferase I
337597	2223	11.7367	4.22	-1.47571	0.988619	Down	lgals9l1	NA	GO:0030246//carbohydrate binding	NA	K10093//galectin-9	XP_021337027.1//lectin, galactoside-binding, soluble, 9 (galectin 9)-like 1 isoform X1 [Danio rerio];NP_956366.1//lectin, galactoside-binding, soluble, 9 (galectin 9)-like 1 [Danio rerio]	lectin, galactoside-binding, soluble, 9 (galectin 9)-like 1
799904	1162	2.32333	4.81	1.04984	0.944644	Up	si:ch73-359m17.2	NA	NA	NA	K06545//CD163 antigen;K06777//receptor-type tyrosine-protein phosphatase delta [EC:3.1.3.48];K08106//N-acetylgalactosamine 4-sulfate 6-O-sulfotransferase [EC:2.8.2.33];K06776//receptor-type tyrosine-protein phosphatase kappa [EC:3.1.3.48];K13912//deleted in malignant brain tumors 1 protein	XP_005170187.1//uncharacterized protein LOC799904 isoform X1 [Danio rerio];NP_001077343.1//uncharacterized protein LOC799904 precursor [Danio rerio]	si:ch73-359m17.2
550481	4098	0.973333	1.98333	1.02692	0.968072	Up	rhoub	GO:0016020//membrane;GO:0005622//intracellular	GO:0005525//GTP binding;GO:0003924//GTPase activity	GO:0007264//small GTPase mediated signal transduction	K07865//Ras homolog gene family, member U	NP_001017784.2//ras homolog family member Ub [Danio rerio]	ras homolog family member Ub
550442	924	43.3633	100.013	1.20564	0.999998	Up	coq10b	GO:0005743//mitochondrial inner membrane;GO:0005739//mitochondrion	GO:0048039//ubiquinone binding	GO:0006744//ubiquinone biosynthetic process;GO:0045333//cellular respiration	K18588//coenzyme Q-binding protein COQ10	NP_001017747.1//coenzyme Q-binding protein COQ10 homolog B, mitochondrial precursor [Danio rerio]	coenzyme Q10B
565181	6766	16.6833	36.6367	1.13488	0.994213	Up	tns1a	NA	NA	NA	K18080//tensin	XP_017212095.1//tensin-1-like isoform X4 [Danio rerio];XP_021327420.1//tensin-like isoform X9 [Danio rerio];XP_021327424.1//tensin-like isoform X12 [Danio rerio];XP_009300590.1//tensin-1-like isoform X6 [Danio rerio];XP_021327423.1//tensin-like isoform X11 [Danio rerio];XP_009300589.1//tensin-1-like isoform X5 [Danio rerio];XP_021327422.1//tensin-like isoform X10 [Danio rerio];XP_693558.6//tensin…	tensin 1a
541339	1044	1.47333	0.613333	-1.26434	0.975621	Down	rab6bb	GO:0005794//Golgi apparatus;GO:0005829//cytosol	GO:0005525//GTP binding;GO:0003924//GTPase activity	GO:0042147//retrograde transport, endosome to Golgi;GO:0006890//retrograde vesicle-mediated transport, Golgi to ER;GO:0006891//intra-Golgi vesicle-mediated transport	K07894//Ras-related protein Rab-6B	KTF75593.1//hypothetical protein cypCar_00021515, partial [Cyprinus carpio]	RAB6B, member RAS oncogene family b
336575	708	30.6467	5.03333	-2.60614	0.995373	Down	grn2	NA	NA	NA	NA	NP_997921.1//granulin 2 precursor [Danio rerio]	granulin 2
100002785	1034	3.13333	1.32667	-1.23989	0.975491	Down	ms4a17a.8	GO:0016021//integral component of membrane	NA	NA	K22190//membrane-spanning 4-domains subfamily A member 3/4/8/12/15/18	NP_001119946.1//membrane-spanning 4-domains, subfamily A, member 17A.8 [Danio rerio]	membrane-spanning 4-domains, subfamily A, member 17A.8
100537840	2752	1.24667	0.553333	-1.17186	0.960666	Down	LOC100537840	NA	NA	NA	NA	XP_009296653.3//E3 ubiquitin-protein ligase rnf213-alpha-like [Danio rerio]	E3 ubiquitin-protein ligase rnf213-alpha-like
100334014	974	6.71333	3.35667	-1	0.969465	Down	LOC100334014	NA	NA	NA	K01322//prolyl oligopeptidase [EC:3.4.21.26]	XP_002667598.5//prolyl endopeptidase-like, partial [Danio rerio]	prolyl endopeptidase-like
386897	1393	1.17	0.52	-1.16993	0.965091	Down	asf1ba	GO:0005634//nucleus	NA	GO:0006333//chromatin assembly or disassembly;GO:0006355//regulation of transcription, DNA-templated;GO:0016569//covalent chromatin modification;GO:0006351//transcription, DNA-templated	K10753//histone chaperone ASF1	NP_996946.1//histone chaperone asf1b-A [Danio rerio]	anti-silencing function 1Ba histone chaperone
101882741	426	1.32333	4.32333	1.70797	0.993777	Up	si:dkey-203a12.3	NA	GO:0004867//serine-type endopeptidase inhibitor activity	NA	NA	XP_005157264.1//ovomucoid-like [Danio rerio]	si:dkey-203a12.3
100334289	5911	5.53	29.7533	2.4277	1	Up	map3k15	NA	NA	NA	K13986//mitogen-activated protein kinase kinase kinase 15 [EC:2.7.11.25]	XP_021326018.1//mitogen-activated protein kinase kinase kinase 15 isoform X7 [Danio rerio];XP_021326015.1//mitogen-activated protein kinase kinase kinase 15 isoform X2 [Danio rerio];XP_009295755.1//mitogen-activated protein kinase kinase kinase 15 isoform X4 [Danio rerio];XP_009295757.1//mitogen-activated protein kinase kinase kinase 15 isoform X5 [Danio rerio];XP_021326014.1//mitogen-activated p…	mitogen-activated protein kinase kinase kinase 15
100301514	2116	1.20667	0.586667	-1.04041	0.970238	Down	ftr19	NA	NA	NA	K10652//tripartite motif-containing protein 25 [EC:2.3.2.27];K21343//ubiquitin carboxyl-terminal hydrolase 15 [EC:3.4.19.12];K12006//tripartite motif-containing protein 16	XP_021322015.1//LOW QUALITY PROTEIN: tripartite motif-containing protein 16 [Danio rerio]	finTRIM family, member 19
110438753	1662	1.80667	0.533333	-1.76022	0.954934	Down	LOC110438753	NA	NA	NA	K16529//A-kinase anchor protein 13	XP_021327528.1//A-kinase anchor protein 13-like, partial [Danio rerio]	A-kinase anchor protein 13-like
110438297	2103	1.29	0.496667	-1.37702	0.975262	Down	LOC110438297	NA	NA	NA	K12800//NACHT, LRR and PYD domains-containing protein 3;K20865//NACHT, LRR and PYD domains-containing protein 12	XP_021325362.1//NLR family CARD domain-containing protein 3-like [Danio rerio]	NLR family CARD domain-containing protein 3-like
110438377	4361	4.72	2.35	-1.00613	0.988077	Down	LOC110438377	NA	NA	NA	K09448//transcriptional enhancer factor	XP_016086212.1//PREDICTED: transcriptional enhancer factor TEF-3-like [Sinocyclocheilus grahami]	transcriptional enhancer factor TEF-3-like
541365	2576	0.433333	1.72667	1.99444	0.994065	Up	zdhhc2	GO:0016021//integral component of membrane	GO:0019706//protein-cysteine S-palmitoyltransferase activity	NA	K20028//palmitoyltransferase ZDHHC2/15/20 [EC:2.3.1.225]	XP_021336686.1//palmitoyltransferase ZDHHC2 isoform X1 [Danio rerio];NP_001013510.1//palmitoyltransferase ZDHHC2 [Danio rerio]	zinc finger, DHHC-type containing 2
101883816	1771	4.92	2.13	-1.2078	0.975491	Down	trim69	NA	NA	NA	K12015//tripartite motif-containing protein 39 [EC:2.3.2.27]	XP_009303917.1//tripartite motif containing 69 isoform X1 [Danio rerio];NP_001289175.2//tripartite motif containing 69 [Danio rerio]	tripartite motif containing 69
555911	4370	1.19333	0.546667	-1.12626	0.980073	Down	npr1b	GO:0008074//guanylate cyclase complex, soluble;GO:0016021//integral component of membrane;GO:0005886//plasma membrane	GO:0016941//natriuretic peptide receptor activity;GO:0005524//ATP binding;GO:0004672//protein kinase activity;GO:0004383//guanylate cyclase activity	GO:0006182//cGMP biosynthetic process;GO:0035556//intracellular signal transduction;GO:0007168//receptor guanylyl cyclase signaling pathway	K12323//atrial natriuretic peptide receptor A [EC:4.6.1.2]	XP_009290669.2//atrial natriuretic peptide receptor 1 [Danio rerio]	natriuretic peptide receptor 1b
100330109	1988	1.24667	0.556667	-1.16319	0.976564	Down	si:ch1073-459b3.2	NA	NA	NA	K06232//growth arrest-specific 1	XP_005173679.1//growth arrest-specific protein 1-like [Danio rerio]	si:ch1073-459b3.2
100332429	1718	1.5	0.44	-1.76939	0.988247	Down	si:ch73-40i7.2	NA	NA	GO:0007165//signal transduction	K17698//FYN binding protein	XP_009304069.1//FYN-binding protein isoform X1 [Danio rerio];XP_009304070.1//FYN-binding protein isoform X2 [Danio rerio]	si:ch73-40i7.2
110439207	1873	0.373333	1.14667	1.61891	0.825831	Up	LOC110439207	NA	GO:0005509//calcium ion binding	NA	K19559//latent transforming growth factor beta binding protein 1	XP_021330045.1//latent-transforming growth factor beta-binding protein 1-like [Danio rerio]	latent-transforming growth factor beta-binding protein 1-like
335250	1673	8.71667	4.29	-1.0228	0.975267	Down	mecp2	GO:0005634//nucleus;GO:0005829//cytosol;GO:0000792//heterochromatin	GO:0010385//double-stranded methylated DNA binding;GO:0008327//methyl-CpG binding	GO:0000122//negative regulation of transcription from RNA polymerase II promoter;GO:0007626//locomotory behavior;GO:0009314//response to radiation;GO:0006351//transcription, DNA-templated;GO:0045664//regulation of neuron differentiation	K11588//methyl CpG binding protein 2	NP_001315484.1//methyl-CpG-binding protein 2 isoform 2 [Danio rerio];NP_997901.1//methyl-CpG-binding protein 2 isoform 1 [Danio rerio]	methyl CpG binding protein 2
565402	6569	1.41333	0.613333	-1.20436	0.969281	Down	col11a1a	GO:0005581//collagen trimer	GO:0005201//extracellular matrix structural constituent	NA	K19721//collagen, type V/XI/XXIV/XXVII, alpha	XP_005162871.1//collagen alpha-1(XI) chain isoform X2 [Danio rerio];XP_005162872.1//collagen alpha-1(XI) chain isoform X3 [Danio rerio];XP_021325884.1//collagen alpha-1(XI) chain isoform X5 [Danio rerio];XP_005162870.1//collagen alpha-1(XI) chain isoform X1 [Danio rerio];XP_005162875.1//collagen alpha-1(XI) chain isoform X4 [Danio rerio];NP_001077313.1//collagen alpha-1(XI) chain [Danio rerio]	collagen, type XI, alpha 1a
561237	2264	1.18	0.356667	-1.72614	0.983478	Down	si:dkey-183c2.4	GO:0016021//integral component of membrane	GO:0017154//semaphorin receptor activity	GO:0002040//sprouting angiogenesis	K06821//plexin B	XP_005164765.1//uncharacterized protein LOC561237 isoform X1 [Danio rerio]	si:dkey-183c2.4
548604	3198	2.11	8.73	2.04874	0.994942	Up	nr4a3	GO:0005634//nucleus	GO:0003707//steroid hormone receptor activity;GO:0008270//zinc ion binding;GO:0043565//sequence-specific DNA binding;GO:0004879//nuclear receptor activity	GO:0006351//transcription, DNA-templated	K08559//nuclear receptor subfamily 4 group A member 3	XP_009290607.1//nuclear receptor subfamily 4 group A member 3 isoform X1 [Danio rerio];NP_001166100.1//nuclear receptor subfamily 4 group A member 3 [Danio rerio]	nuclear receptor subfamily 4, group A, member 3
797351	2403	125.423	5.04667	-4.63533	1	Down	krt5	GO:0045095//keratin filament	GO:0005198//structural molecule activity	GO:0031101//fin regeneration	K07605//type II keratin, basic	NP_571231.2//keratin 5 [Danio rerio];XP_017209104.1//keratin 5 isoform X1 [Danio rerio]	keratin 5
795096	2307	4.90333	1.99333	-1.29858	0.988168	Down	ifit16	NA	GO:0016755//transferase activity, transferring amino-acyl groups	GO:0044038//cell wall macromolecule biosynthetic process;GO:0051607//defense response to virus	K14217//interferon-induced protein with tetratricopeptide repeats 1	AAI24745.1//LOC795096 protein, partial [Danio rerio]	interferon-induced protein with tetratricopeptide repeats 16
677754	1325	1.05667	0.0733333	-3.84891	0.995994	Down	cd8a	GO:0016021//integral component of membrane	NA	NA	K06458//T-cell surface glycoprotein CD8 alpha chain	NP_001035138.1//CD8a molecule precursor [Danio rerio]	CD8a molecule
101882922	2540	1.37	0.263333	-2.37921	0.987842	Down	timp4.1	GO:0005615//extracellular space;GO:0005578//proteinaceous extracellular matrix	GO:0002020//protease binding;GO:0008191//metalloendopeptidase inhibitor activity	GO:0009725//response to hormone;GO:0034097//response to cytokine;GO:0043086//negative regulation of catalytic activity;GO:0051045//negative regulation of membrane protein ectodomain proteolysis	K16866//metalloproteinase inhibitor 3	XP_005172816.1//metalloproteinase inhibitor 2-like [Danio rerio]	TIMP metallopeptidase inhibitor 4, tandem duplicate 1
437013	3142	24.7967	63.2467	1.35084	1	Up	eef2k	GO:0005737//cytoplasm	GO:0004686//elongation factor-2 kinase activity;GO:0004674//protein serine/threonine kinase activity;GO:0005524//ATP binding;GO:0005509//calcium ion binding;GO:0003746//translation elongation factor activity;GO:0005516//calmodulin binding	NA	K08292//elongation factor 2 kinase [EC:2.7.11.20]	NP_001002740.1//eukaryotic elongation factor 2 kinase [Danio rerio];XP_005156125.1//eukaryotic elongation factor 2 kinase isoform X2 [Danio rerio];XP_005156127.1//eukaryotic elongation factor 2 kinase isoform X3 [Danio rerio];XP_005156124.1//eukaryotic elongation factor 2 kinase isoform X1 [Danio rerio];XP_005156126.1//eukaryotic elongation factor 2 kinase isoform X4 [Danio rerio]	eukaryotic elongation factor 2 kinase
100005596	5987	1.78667	5.55667	1.63695	0.988518	Up	si:dkeyp-115e12.6	NA	NA	NA	K11499//centromere protein F	XP_001344603.4//centromere protein F-like isoform X1 [Danio rerio];XP_021336787.1//centromere protein F-like isoform X1 [Danio rerio];XP_021336788.1//centromere protein F-like isoform X2 [Danio rerio];XP_021328422.1//centromere protein F-like isoform X2 [Danio rerio]	si:dkeyp-115e12.6
402825	2165	1.08	0.516667	-1.06373	0.98163	Down	cdc6	NA	GO:0005524//ATP binding	GO:0051301//cell division;GO:0006270//DNA replication initiation	K02213//cell division control protein 6	AAH56313.1//Zgc:174506 protein, partial [Danio rerio]	cell division cycle 6 homolog (S. cerevisiae)
560602	2259	5.46	2.02	-1.43455	0.98549	Down	slc2a6	GO:0016021//integral component of membrane	GO:0055056//D-glucose transmembrane transporter activity;GO:0005351//sugar:proton symporter activity	GO:0046323//glucose import	K08144//MFS transporter, SP family, solute carrier family 2 (facilitated glucose transporter), member 6	XP_689092.6//solute carrier family 2, facilitated glucose transporter member 6 [Danio rerio]	solute carrier family 2 (facilitated glucose transporter), member 6
556711	2031	2.61	1.27	-1.03922	0.981938	Down	gpr18	NA	NA	NA	K08410//G protein-coupled receptor 18	XP_005167836.1//N-arachidonyl glycine receptor [Danio rerio]	G protein-coupled receptor 18
562692	3264	30.6667	66.61	1.11907	1	Up	tuft1a	NA	NA	NA	K22031//myocardial zonula adherens protein	NP_001073470.1//tuftelin [Danio rerio]	tuftelin 1a
566118	3215	11.5333	5.52	-1.06307	0.984071	Down	adora2ab	GO:0016021//integral component of membrane;GO:0005886//plasma membrane	GO:0001609//G-protein coupled adenosine receptor activity	NA	K04266//adenosine receptor A2a	NP_001035125.1//adenosine A2a receptor b [Danio rerio]	adenosine A2a receptor b
550549	1838	4.18333	12.7433	1.60702	0.999764	Up	eif4e1c	GO:0005737//cytoplasm	GO:0003743//translation initiation factor activity	NA	K03259//translation initiation factor 4E	XP_005156696.1//eukaryotic translation initiation factor 4E family member 1c isoform X1 [Danio rerio];NP_001017851.2//eukaryotic translation initiation factor 4E family member 1c [Danio rerio]	eukaryotic translation initiation factor 4E family member 1c
100537819	543	2.65667	7.11667	1.42158	0.994368	Up	si:dkey-203a12.2	NA	GO:0004867//serine-type endopeptidase inhibitor activity	NA	NA	XP_003199920.1//trypsin inhibitor ClTI-1 [Danio rerio]	si:dkey-203a12.2
100124595	1655	2.39667	0.973333	-1.30002	0.982278	Down	zgc:171713	GO:0005887//integral component of plasma membrane;GO:0016021//integral component of membrane	NA	GO:0007166//cell surface receptor signaling pathway	K06509//CD82 antigen	XP_009304838.1//uncharacterized protein LOC100124595 isoform X1 [Danio rerio];XP_009304842.1//uncharacterized protein LOC100124595 isoform X2 [Danio rerio];NP_001096092.1//uncharacterized protein LOC100124595 [Danio rerio]	CD37 molecule
100002946	647	6.50333	2.95	-1.14046	0.983678	Down	cxcl8a	GO:0005615//extracellular space	GO:0045236//CXCR chemokine receptor binding;GO:0008009//chemokine activity	GO:0002244//hematopoietic progenitor cell differentiation;GO:0042127//regulation of cell proliferation;GO:0032496//response to lipopolysaccharide;GO:0002523//leukocyte migration involved in inflammatory response;GO:0002631//regulation of granuloma formation;GO:0071305//cellular response to vitamin D;GO:0001570//vasculogenesis;GO:1990266//neutrophil migration;GO:0009611//response to wounding;GO:00…	K10030//interleukin 8	XP_001342606.2//permeability factor 2 isoform X1 [Danio rerio];XP_009305130.1//interleukin-8 isoform X2 [Danio rerio]	chemokine (C-X-C motif) ligand 8a
101885096	1245	2.42667	1.00667	-1.26939	0.969779	Down	LOC101885096	NA	NA	NA	K15261//poly [ADP-ribose] polymerase 10/14/15 [EC:2.4.2.30]	XP_005169199.1//poly [ADP-ribose] polymerase 14-like [Danio rerio]	poly [ADP-ribose] polymerase 14-like
751701	1255	21.4333	3.78	-2.5034	0.99398	Down	ptgdsb.2	GO:0005576//extracellular region	GO:0001972//retinoic acid binding;GO:0005215//transporter activity;GO:0036094//small molecule binding	GO:0006629//lipid metabolic process	K01830//prostaglandin-H2 D-isomerase [EC:5.3.99.2]	NP_001038878.1//lipocalin-15 precursor [Danio rerio]	prostaglandin D2 synthase b, tandem duplicate 2
393828	1570	136.893	294.137	1.10343	1	Up	myoz2b	GO:0030018//Z disc;GO:0015629//actin cytoskeleton	GO:0003779//actin binding;GO:0051373//FATZ binding;GO:0031433//telethonin binding	GO:0030239//myofibril assembly	NA	XP_005170972.1//myozenin-2 isoform X1 [Danio rerio]	myozenin 2b
565173	7789	1.59	6.07667	1.93425	0.989839	Up	rps6ka5	GO:0005634//nucleus;GO:0005737//cytoplasm	GO:0000287//magnesium ion binding;GO:0004674//protein serine/threonine kinase activity;GO:0005524//ATP binding	GO:0035556//intracellular signal transduction	K04445//ribosomal protein S6 kinase alpha-5 [EC:2.7.11.1]	XP_693550.4//ribosomal protein S6 kinase alpha-5 [Danio rerio]	ribosomal protein S6 kinase, polypeptide 5
100005083	459	2.31333	0.01	-7.85383	1	Down	icn2	NA	GO:0005509//calcium ion binding;GO:0046914//transition metal ion binding	NA	K17274//calpactin-1 light chain	NP_001076426.1//ictacalcin 2 [Danio rerio]	ictacalcin 2
100330915	697	0.246667	1.47333	2.57845	0.988937	Up	si:dkey-85n7.8	GO:0016021//integral component of membrane;GO:0005751//mitochondrial respiratory chain complex IV	GO:0004129//cytochrome-c oxidase activity	GO:1902600//hydrogen ion transmembrane transport;GO:0006123//mitochondrial electron transport, cytochrome c to oxygen	K02273//cytochrome c oxidase subunit 8	XP_009301947.1//cytochrome c oxidase subunit 8A, mitochondrial-like [Danio rerio]	si:dkey-85n7.8
767792	2472	0.603333	1.27	1.0738	0.970248	Up	rsph10b	NA	NA	NA	K19755//radial spoke head protein 1;K07209//inhibitor of nuclear factor kappa-B kinase subunit beta [EC:2.7.11.10]	NP_001070227.1//radial spoke head 10 homolog B [Danio rerio]	radial spoke head 10 homolog B
110439553	1729	0.503333	1.46667	1.54295	0.976679	Up	LOC110439553	NA	NA	NA	NA	XP_021331341.1//uncharacterized protein LOC110439553 [Danio rerio]	uncharacterized LOC110439553
100005359	9220	1.32667	4.92667	1.89281	0.995397	Up	si:ch211-286b4.4	NA	NA	NA	K17495//CUB and sushi domain-containing protein;K01544//non-gastric H+/K+-exchanging ATPase [EC:3.6.3.10];K04257//olfactory receptor;K02599//Notch 1	XP_021322239.1//zonadhesin-like [Danio rerio]	si:ch211-286b4.4
100334731	4353	0.546667	1.43333	1.39064	0.990137	Up	LOC100334731	NA	NA	NA	K04963//ryanodine receptor 3	XP_021323203.1//ryanodine receptor 3-like [Danio rerio]	ryanodine receptor 3-like
101448000	5575	0.98	6.12333	2.64346	0.996656	Up	pappaa	NA	GO:0004222//metalloendopeptidase activity	GO:0046959//habituation	K07762//pappalysin-1 [EC:3.4.24.79]	NP_001265734.1//pappalysin-1 precursor [Danio rerio]	pregnancy-associated plasma protein A, pappalysin 1a
100150349	1046	3.80333	1.28	-1.57112	0.988234	Down	si:dkey-27h10.2	GO:0016021//integral component of membrane	NA	NA	NA	XP_021326893.1//uncharacterized protein si:dkey-27h10.2 isoform X4 [Danio rerio];XP_021329590.1//uncharacterized protein si:dkey-27h10.2 isoform X1 [Danio rerio];XP_021332423.1//uncharacterized protein si:dkey-27h10.2 isoform X3 [Danio rerio];XP_005160032.1//uncharacterized protein si:dkey-27h10.2 isoform X2 [Danio rerio];XP_001919860.2//uncharacterized protein si:dkey-27h10.2 isoform X1 [Danio r…	si:dkey-27h10.2
338247	1321	7.04	3.21667	-1.13001	0.982586	Down	echdc2	NA	GO:0003824//catalytic activity	GO:0008152//metabolic process	K05607//methylglutaconyl-CoA hydratase [EC:4.2.1.18]	NP_997953.1//enoyl-CoA hydratase domain-containing protein 2, mitochondrial [Danio rerio]	enoyl CoA hydratase domain containing 2
368771	2178	7.15667	1.65333	-2.11391	0.996359	Down	abcb3l1	GO:0016021//integral component of membrane	GO:0005524//ATP binding;GO:0042626//ATPase activity, coupled to transmembrane movement of substances	GO:0046686//response to cadmium ion	K05654//ATP-binding cassette, subfamily B (MDR/TAP), member 3	NP_001006594.1//transporter associated with antigen processing, subunit type a [Danio rerio]	transporter associated with antigen processing, subunit type a
553304	1771	4.87	19.24	1.98212	0.994446	Up	slc18a2	GO:0016021//integral component of membrane	GO:0015238//drug transmembrane transporter activity	GO:0036269//swimming behavior	K08155//MFS transporter, DHA1 family, solute carrier family 18 (vesicular amine transporter), member 1/2	AAH90766.1//Slc18a2 protein, partial [Danio rerio]	solute carrier family 18 (vesicular monoamine transporter), member 2
100034468	1687	0.913333	2.12	1.21485	0.980944	Up	si:ch211-239m17.1	NA	NA	NA	K06582//natural killer cell receptor 2B4;K06570//lymphocyte antigen 9;K06511//CD84 antigen	XP_021325194.1//uncharacterized protein si:ch211-239m17.1 isoform X2 [Danio rerio];XP_009294219.1//uncharacterized protein si:ch211-239m17.1 isoform X4 [Danio rerio];XP_009294217.1//uncharacterized protein si:ch211-239m17.1 isoform X1 [Danio rerio];XP_017208954.1//uncharacterized protein si:ch211-239m17.1 isoform X3 [Danio rerio]	si:ch211-239m17.1
100534771	1272	1.8	0.77	-1.22507	0.969623	Down	LOC100534771	NA	NA	NA	K20044//phosphatidylinositol-binding clathrin assembly protein	XP_009293852.1//phosphatidylinositol-binding clathrin assembly protein-like [Danio rerio]	phosphatidylinositol-binding clathrin assembly protein-like
569122	4141	5.10333	2.49667	-1.03144	0.985704	Down	samd11	NA	GO:0003677//DNA binding	NA	K11458//polyhomeotic-like protein 3;K11456//polyhomeotic-like protein 1;K15413//nuclear autoantigen Sp-100	XP_009295182.1//sterile alpha motif domain-containing protein 11 isoform X2 [Danio rerio];XP_021325634.1//sterile alpha motif domain-containing protein 11 isoform X4 [Danio rerio];XP_009295183.1//sterile alpha motif domain-containing protein 11 isoform X3 [Danio rerio];XP_021329360.1//sterile alpha motif domain-containing protein 11 isoform X6 [Danio rerio];XP_009295188.1//sterile alpha motif dom…	sterile alpha motif domain containing 11
30665	1130	8.39	2.91	-1.52765	0.98611	Down	psmb9a	GO:0005634//nucleus;GO:0005737//cytoplasm;GO:0005839//proteasome core complex	GO:0004298//threonine-type endopeptidase activity	GO:0051603//proteolysis involved in cellular protein catabolic process	K02741//20S proteasome subunit beta 9 [EC:3.4.25.1]	NP_571466.1//proteasome subunit beta type-9 [Danio rerio]	proteasome subunit beta 9a
565414	3436	1.24	0.513333	-1.27237	0.988117	Down	ftr63	NA	NA	NA	K10652//tripartite motif-containing protein 25 [EC:2.3.2.27];K20045//intersectin;K21343//ubiquitin carboxyl-terminal hydrolase 15 [EC:3.4.19.12];K12172//E3 SUMO-protein ligase RanBP2	XP_693785.9//E3 ubiquitin/ISG15 ligase TRIM25-like isoform X1 [Danio rerio];XP_021324271.1//E3 ubiquitin/ISG15 ligase TRIM25-like isoform X2 [Danio rerio];XP_021324272.1//E3 ubiquitin/ISG15 ligase TRIM25-like isoform X3 [Danio rerio]	finTRIM family, member 63
108180198	1127	1.57333	0.49	-1.68297	0.983074	Down	LOC108180198	NA	NA	NA	K21343//ubiquitin carboxyl-terminal hydrolase 15 [EC:3.4.19.12];K12006//tripartite motif-containing protein 16	XP_017208036.1//tripartite motif-containing protein 16-like [Danio rerio]	tripartite motif-containing protein 16-like
798868	3020	4.48333	10.5633	1.23642	0.984063	Up	LOC798868	NA	NA	NA	K10415//dynein intermediate chain, cytosolic	XP_021326617.1//cytoplasmic dynein 1 intermediate chain 1-like [Danio rerio]	cytoplasmic dynein 1 intermediate chain 1-like
571403	2708	18.7533	8.52667	-1.13709	0.993617	Down	znf395a	GO:0005634//nucleus	GO:0001158//enhancer sequence-specific DNA binding;GO:0003676//nucleic acid binding	GO:0006357//regulation of transcription from RNA polymerase II promoter	NA	XP_005169886.1//zinc finger protein 395a isoform X1 [Danio rerio];NP_001073523.1//zinc finger protein 395a [Danio rerio]	zinc finger protein 395a
100537963	1792	33.0033	15.43	-1.09687	0.987993	Down	LOC100537963	NA	NA	NA	K10362//myosin XVIII	XP_003199443.3//unconventional myosin-XVIIIb-like isoform X1 [Danio rerio];XP_021335162.1//unconventional myosin-XVIIIb-like isoform X2 [Danio rerio]	unconventional myosin-XVIIIb-like
557714	1631	4.71	10.2267	1.11854	0.964004	Up	pparab	GO:0005634//nucleus	GO:0003707//steroid hormone receptor activity;GO:0008270//zinc ion binding;GO:0043565//sequence-specific DNA binding;GO:0004879//nuclear receptor activity	GO:0014823//response to activity;GO:0006351//transcription, DNA-templated;GO:0070417//cellular response to cold	K07294//peroxisome proliferator-activated receptor alpha	NP_001096037.1//peroxisome proliferator-activated receptor alpha [Danio rerio];XP_009295973.1//peroxisome proliferator-activated receptor alpha isoform X1 [Danio rerio]	peroxisome proliferator-activated receptor alpha b
563589	1377	5.58333	16.85	1.59355	0.997223	Up	chkb	NA	GO:0016301//kinase activity	NA	K14156//choline/ethanolamine kinase [EC:2.7.1.32 2.7.1.82]	XP_005159071.1//choline/ethanolamine kinase isoform X1 [Danio rerio];NP_001093482.1//choline/ethanolamine kinase [Danio rerio]	choline kinase beta
447923	1045	217.623	560.863	1.36582	1	Up	aqp8a.1	GO:0005887//integral component of plasma membrane	GO:0015250//water channel activity;GO:0005372//water transmembrane transporter activity;GO:0015204//urea transmembrane transporter activity	GO:0034220//ion transmembrane transport	K09869//aquaporin-8	NP_001004661.1//aquaporin 8a, tandem duplicate 1 [Danio rerio]	aquaporin 8a, tandem duplicate 1
751695	566	8.76	4.28	-1.03332	0.980776	Down	zgc:153659	NA	NA	NA	K10785//T-cell receptor beta chain V region;K06554//immunoglobulin lambda-like polypeptide 1	XP_005162976.1//uncharacterized protein LOC751695 [Danio rerio]	zgc:153659
100332699	2002	15.9167	6.43667	-1.30615	0.996173	Down	LOC100332699	NA	NA	NA	K11409//histone deacetylase 9 [EC:3.5.1.98]	XP_021323917.1//histone deacetylase 9-B-like isoform X2 [Danio rerio];XP_021323916.1//histone deacetylase 9-B-like isoform X1 [Danio rerio]	histone deacetylase 9-B-like
101884737	4618	13.3867	6.20667	-1.10891	0.98463	Down	kank4	NA	NA	NA	K04984//transient receptor potential cation channel subfamily A member 1;K21440//ankyrin repeat domain-containing protein 50;K15503//serine/threonine-protein phosphatase 6 regulatory ankyrin repeat subunit B;K08803//death-associated protein kinase [EC:2.7.11.1];K21952//CASK-interacting protein	XP_005165948.1//KN motif and ankyrin repeat domain-containing protein 4 isoform X1 [Danio rerio];XP_021332856.1//KN motif and ankyrin repeat domain-containing protein 4 isoform X2 [Danio rerio]	KN motif and ankyrin repeat domains 4
555692	2183	2.28667	5.40333	1.2406	0.994986	Up	gpatch4	NA	GO:0003676//nucleic acid binding	NA	NA	NP_001186649.1//G patch domain-containing protein 4 [Danio rerio]	G patch domain containing 4
565611	3036	1.88	0.5	-1.91073	0.985519	Down	zgc:172090	GO:0016021//integral component of membrane	GO:0005525//GTP binding	NA	K15261//poly [ADP-ribose] polymerase 10/14/15 [EC:2.4.2.30];K18626//trichohyalin	NP_001121725.1//uncharacterized protein LOC565611 [Danio rerio]	zgc:172090
569480	3880	0.546667	2.78333	2.34808	1	Up	slc8a2a	GO:0016021//integral component of membrane	GO:0005432//calcium:sodium antiporter activity	GO:0007154//cell communication	K05849//solute carrier family 8 (sodium/calcium exchanger)	XP_009299950.1//sodium/calcium exchanger 2 isoform X3 [Danio rerio];NP_001116768.1//sodium/calcium exchanger 2 precursor [Danio rerio];XP_009299947.1//sodium/calcium exchanger 2 isoform X1 [Danio rerio];XP_009299951.1//sodium/calcium exchanger 2 isoform X4 [Danio rerio];XP_009299949.1//sodium/calcium exchanger 2 isoform X2 [Danio rerio]	solute carrier family 8 (sodium/calcium exchanger), member 2a
571972	2721	2.07333	0.903333	-1.19862	0.958365	Down	flrt2	GO:0016021//integral component of membrane;GO:0005737//cytoplasm	GO:0004860//protein kinase inhibitor activity	GO:0006469//negative regulation of protein kinase activity;GO:0046426//negative regulation of JAK-STAT cascade;GO:0019221//cytokine-mediated signaling pathway	K16362//leucine-rich repeat transmembrane protein FLRT	NP_001093513.1//leucine-rich repeat transmembrane protein FLRT2 precursor [Danio rerio]	fibronectin leucine rich transmembrane protein 2
563352	3340	3.21	1.56	-1.04103	0.971932	Down	kcnn1a	GO:0016021//integral component of membrane	GO:0005516//calmodulin binding;GO:0016286//small conductance calcium-activated potassium channel activity	NA	K04942//potassium intermediate/small conductance calcium-activated channel subfamily N member 1	XP_005171295.1//small conductance calcium-activated potassium channel protein 1 isoform X4 [Danio rerio];XP_005171293.1//small conductance calcium-activated potassium channel protein 1 isoform X2 [Danio rerio];XP_021336460.1//small conductance calcium-activated potassium channel protein 1 isoform X1 [Danio rerio];XP_021336478.1//small conductance calcium-activated potassium channel protein 1 isof…	potassium intermediate/small conductance calcium-activated channel, subfamily N, member 1a
58032	1224	13.2533	6.00333	-1.14252	0.993831	Down	edn1	GO:0005576//extracellular region	NA	GO:0009953//dorsal/ventral pattern formation;GO:0019229//regulation of vasoconstriction;GO:0048901//anterior lateral line neuromast development;GO:0060349//bone morphogenesis;GO:0014033//neural crest cell differentiation;GO:0048703//embryonic viscerocranium morphogenesis;GO:0051216//cartilage development;GO:0050714//positive regulation of protein secretion;GO:0060351//cartilage development involv…	K16366//endothelin-1	NP_571594.1//endothelin-1 precursor [Danio rerio]	endothelin 1
110439588	555	1.26	0.613333	-1.03868	0.975472	Down	LOC110439588	NA	NA	NA	K09228//KRAB domain-containing zinc finger protein	XP_021331413.1//zinc finger protein 850-like, partial [Danio rerio]	gastrula zinc finger protein XlCGF49.1-like
100005754	2047	3.12333	0.893333	-1.80582	0.995944	Down	ftr35	NA	NA	NA	K10652//tripartite motif-containing protein 25 [EC:2.3.2.27];K21343//ubiquitin carboxyl-terminal hydrolase 15 [EC:3.4.19.12];K12006//tripartite motif-containing protein 16	XP_005163671.1//tripartite motif-containing protein 16 [Danio rerio]	finTRIM family, member 35
724056	2404	4.63667	0.0733333	-5.98248	1	Down	alox5b.2	NA	GO:0016702//oxidoreductase activity, acting on single donors with incorporation of molecular oxygen, incorporation of two atoms of oxygen;GO:0005506//iron ion binding	NA	K00461//arachidonate 5-lipoxygenase [EC:1.13.11.34]	NP_001038796.1//uncharacterized protein LOC724056 [Danio rerio];XP_017206504.1//uncharacterized protein LOC724056 isoform X1 [Danio rerio]	arachidonate 5-lipoxygenase b, tandem duplicate 2
432374	1885	1.29	5.82	2.17365	0.994846	Up	nceh1a	GO:0016021//integral component of membrane	GO:0052689//carboxylic ester hydrolase activity	GO:0008152//metabolic process	K14349//neutral cholesterol ester hydrolase 1 [EC:3.1.1.-]	NP_001002303.1//neutral cholesterol ester hydrolase 1 [Danio rerio]	neutral cholesterol ester hydrolase 1a
568634	2332	0.723333	1.73667	1.26359	0.957822	Up	pglyrp2	NA	GO:0008745//N-acetylmuramoyl-L-alanine amidase activity;GO:0008270//zinc ion binding	GO:0042742//defense response to bacterium;GO:0009253//peptidoglycan catabolic process	K01446//peptidoglycan recognition protein	NP_001038631.1//peptidoglycan recognition protein 2 [Danio rerio];XP_021332584.1//peptidoglycan recognition protein 2 isoform X1 [Danio rerio]	peptidoglycan recognition protein 2
100535574	2940	4.95667	1.47333	-1.75029	0.997792	Down	ftr30	NA	NA	NA	K10652//tripartite motif-containing protein 25 [EC:2.3.2.27];K21343//ubiquitin carboxyl-terminal hydrolase 15 [EC:3.4.19.12];K12006//tripartite motif-containing protein 16	XP_003198033.2//E3 ubiquitin/ISG15 ligase TRIM25-like [Danio rerio]	finTRIM family, member 30
559050	1828	6.26333	18.4667	1.55992	0.997519	Up	sgk2b	NA	GO:0004674//protein serine/threonine kinase activity;GO:0005524//ATP binding	NA	K13302//serum/glucocorticoid-regulated kinase 1 [EC:2.7.11.1]	NP_001070032.1//serum/glucocorticoid regulated kinase 2b [Danio rerio];XP_009290615.1//serum/glucocorticoid regulated kinase 2b isoform X1 [Danio rerio]	serum/glucocorticoid regulated kinase 2b
569666	3483	7.04667	3.14667	-1.16312	0.987392	Down	tox	GO:0005634//nucleus	GO:0003677//DNA binding	NA	K10802//high mobility group protein B1;K18808//toll-like receptor 13	NP_001243623.1//thymocyte selection-associated high mobility group box protein TOX [Danio rerio];XP_005163417.1//thymocyte selection-associated high mobility group box protein TOX isoform X1 [Danio rerio]	thymocyte selection-associated high mobility group box
768248	1573	4.15333	1.96667	-1.07852	0.992236	Down	fas	NA	NA	NA	K04390//tumor necrosis factor receptor superfamily member 6	XP_690447.5//tumor necrosis factor receptor superfamily member 26 [Danio rerio];XP_021323082.1//tumor necrosis factor receptor superfamily member 6 [Danio rerio]	Fas cell surface death receptor
100537791	2497	4.17667	2.04667	-1.02908	0.974532	Down	si:dkey-91m3.1	NA	GO:0008134//transcription factor binding	NA	K09409//forkhead box protein P	XP_009304273.1//myoD family inhibitor isoform X2 [Danio rerio];XP_003199532.2//myoD family inhibitor isoform X1 [Danio rerio]	si:dkey-91m3.1
100333482	938	1.89667	0.68	-1.47986	0.975415	Down	LOC100333482	NA	GO:0015631//tubulin binding	GO:0046785//microtubule polymerization;GO:0001578//microtubule bundle formation	K16532//centrosomal protein CEP72;K20027//palmitoyltransferase ZDHHC1/11 [EC:2.3.1.225]	XP_002667767.2//tubulin polymerization-promoting protein [Danio rerio]	tubulin polymerization-promoting protein
560420	6700	1.24667	0.526667	-1.24311	0.974477	Down	nrxn2b	GO:0016021//integral component of membrane	NA	NA	K07377//neurexin	NP_001073453.1//neurexin 2b precursor [Danio rerio]	neurexin 2b
555950	3131	2.53667	1.19	-1.09197	0.987787	Down	mov10b.2	GO:0000932//P-body	GO:0003723//RNA binding;GO:0005524//ATP binding;GO:0004386//helicase activity	GO:0035279//mRNA cleavage involved in gene silencing by miRNA	K18422//helicase MOV-10 [EC:3.6.4.13]	NP_001037805.1//putative helicase mov-10-B.2 [Danio rerio]	Moloney leukemia virus 10b, tandem duplicate 2
564015	1827	16.37	34.7467	1.08582	0.988504	Up	cnih3	GO:0016021//integral component of membrane	NA	GO:0006810//transport	K20368//protein cornichon	XP_005160863.1//protein cornichon homolog 3 isoform X3 [Danio rerio];XP_692467.3//protein cornichon homolog 3 isoform X4 [Danio rerio];XP_021324333.1//protein cornichon homolog 3 isoform X1 [Danio rerio];XP_021324334.1//protein cornichon homolog 3 isoform X2 [Danio rerio]	cornichon family AMPA receptor auxiliary protein 3
556707	3293	1.87333	0.86	-1.1232	0.96944	Down	LOC556707	NA	NA	NA	K04358//fibroblast growth factor;K17834//cyclic GMP-AMP synthase [EC:2.7.7.86]	XP_684668.2//protein MB21D2 [Danio rerio]	protein MB21D2
110438256	914	1.04333	0.236667	-2.14027	0.984166	Down	LOC110438256	NA	NA	NA	K06570//lymphocyte antigen 9;K06511//CD84 antigen	XP_021325127.1//SLAM family member 5-like [Danio rerio]	SLAM family member 5-like
562946	8852	9.99667	3.18	-1.65242	0.988014	Down	col12a1b	NA	NA	NA	K08132//collagen, type XII, alpha	XP_017208137.2//collagen alpha-1(XII) chain isoform X5 [Danio rerio];XP_017208136.2//collagen alpha-1(XII) chain isoform X4 [Danio rerio];XP_017208134.2//collagen alpha-1(XII) chain isoform X2 [Danio rerio];XP_017208135.2//collagen alpha-1(XII) chain isoform X3 [Danio rerio];XP_017208133.2//collagen alpha-1(XII) chain isoform X1 [Danio rerio];XP_021324387.1//collagen alpha-1(XII) chain isoform X6…	collagen, type XII, alpha 1b
110439836	2112	0.82	4.54333	2.47006	0.994548	Up	LOC110439836	NA	NA	NA	NA	XP_021332347.1//uncharacterized protein LOC110439836 [Danio rerio]	uncharacterized LOC110439836
100149459	1816	1.62667	0.673333	-1.27253	0.976845	Down	si:ch211-74m13.1	GO:0005887//integral component of plasma membrane;GO:0016021//integral component of membrane	GO:0005178//integrin binding	GO:0007155//cell adhesion	K17341//hemicentin;K06527//vascular cell adhesion molecule 1	XP_001922015.4//vascular cell adhesion protein 1 [Danio rerio]	si:ch211-74m13.1
402848	2254	28.8933	14.4233	-1.00233	0.988663	Down	asb2b	GO:0005622//intracellular	NA	GO:0016567//protein ubiquitination;GO:0035556//intracellular signal transduction	K10324//ankyrin repeat and SOCS box protein 2	NP_999890.1//ankyrin repeat and SOCS box-containing protein 2 [Danio rerio];XP_021322803.1//ankyrin repeat and SOCS box-containing protein 2 isoform X1 [Danio rerio]	ankyrin repeat and SOCS box containing 2b
110438373	2243	1.86333	0.636667	-1.54928	0.984242	Down	LOC110438373	NA	NA	NA	K22283//hepatic triacylglycerol lipase [EC:3.1.1.3]	XP_021326230.1//hepatic triacylglycerol lipase-like [Danio rerio]	hepatic triacylglycerol lipase-like
103911364	2309	6.43667	2.91667	-1.14199	0.97549	Down	LOC103911364	NA	NA	NA	K12800//NACHT, LRR and PYD domains-containing protein 3	XP_017209954.1//protein NLRC3-like [Danio rerio]	protein NLRC3-like
431729	2080	3.49667	7.36333	1.07438	0.994943	Up	zgc:91890	GO:0005887//integral component of plasma membrane	GO:0032217//riboflavin transmembrane transporter activity	NA	K14620//riboflavin transporter 2	NP_001002182.1//solute carrier family 52, riboflavin transporter, member 3-B [Danio rerio]	zgc:91890
405809	1983	37.55	14.8233	-1.34094	0.986678	Down	lgals3bpb	GO:0016020//membrane;GO:0005578//proteinaceous extracellular matrix	GO:0005044//scavenger receptor activity	GO:0007155//cell adhesion	K17300//galectin-3-binding protein	NP_998038.1//galectin-3-binding protein B precursor [Danio rerio]	lectin, galactoside-binding, soluble, 3 binding protein b
100330322	2677	2.35333	5.72667	1.28299	0.978336	Up	tmcc1a	NA	NA	NA	K16288//receptor-interacting serine/threonine-protein kinase 5 [EC:2.7.11.1]	XP_009302642.1//transmembrane and coiled-coil domains protein 1 isoform X1 [Danio rerio];XP_009302643.1//transmembrane and coiled-coil domains protein 1 isoform X2 [Danio rerio]	transmembrane and coiled-coil domain family 1a
561001	1358	2.74	1.29667	-1.07937	0.97886	Down	cd83	GO:0009986//cell surface;GO:0071753//IgM immunoglobulin complex;GO:0016021//integral component of membrane	NA	GO:0002286//T cell activation involved in immune response;GO:0002468//dendritic cell antigen processing and presentation	K06510//CD83 antigen	NP_001091719.1//uncharacterized protein LOC561001 precursor [Danio rerio]	CD83 molecule
557824	2917	1.88333	4.08333	1.11646	0.984324	Up	hsph1	NA	GO:0005524//ATP binding	NA	K09485//heat shock protein 110kDa	XP_001919957.2//heat shock protein 105 kDa isoform X1 [Danio rerio];XP_005157776.1//heat shock protein 105 kDa isoform X2 [Danio rerio]	heat shock 105/110 protein 1
553422	7106	0.266667	10.8333	5.3443	1	Up	chd5	NA	NA	NA	K14435//chromodomain-helicase-DNA-binding protein 5 [EC:3.6.4.12]	XP_009304380.1//chromodomain-helicase-DNA-binding protein 5 isoform X1 [Danio rerio];XP_009304381.1//chromodomain-helicase-DNA-binding protein 5 isoform X2 [Danio rerio];XP_003199545.2//chromodomain-helicase-DNA-binding protein 5 isoform X3 [Danio rerio];XP_021335531.1//chromodomain-helicase-DNA-binding protein 5 isoform X4 [Danio rerio]	chromodomain helicase DNA binding protein 5
100006826	2714	7.92667	2.56333	-1.62869	0.997912	Down	aste1	NA	NA	NA	K01409//N6-L-threonylcarbamoyladenine synthase [EC:2.3.1.234]	NP_001092900.1//protein asteroid homolog 1 [Danio rerio]	asteroid homolog 1a
110439632	535	1.77333	0.713333	-1.31382	0.966972	Down	LOC110439632	NA	NA	NA	K12800//NACHT, LRR and PYD domains-containing protein 3;K20865//NACHT, LRR and PYD domains-containing protein 12	XP_021331459.1//NACHT, LRR and PYD domains-containing protein 12-like [Danio rerio]	NACHT, LRR and PYD domains-containing protein 12-like
555812	1536	26.52	59.71	1.17089	1	Up	ucp2	GO:0016021//integral component of membrane;GO:0031966//mitochondrial membrane	NA	GO:0006839//mitochondrial transport	K15103//solute carrier family 25 (mitochondrial uncoupling protein), member 8/9	NP_571251.1//mitochondrial uncoupling protein 2 [Danio rerio]	uncoupling protein 2
799937	1468	13.4533	30.81	1.19544	0.998967	Up	dio1	GO:0016021//integral component of membrane	GO:0004800//thyroxine 5'-deiodinase activity	GO:0042446//hormone biosynthetic process;GO:0061074//regulation of neural retina development	K01562//type I thyroxine 5'-deiodinase [EC:1.21.99.4]	NP_001311333.1//type I iodothyronine deiodinase isoform 2 [Danio rerio];NP_001007284.3//type I iodothyronine deiodinase isoform 1 [Danio rerio]	iodothyronine deiodinase 1
792824	1697	6.25333	19.0233	1.60507	1	Up	pgp	GO:0005829//cytosol	GO:0004721//phosphoprotein phosphatase activity	NA	K19269//phosphoglycolate phosphatase [EC:3.1.3.18 3.1.3.48]	NP_997891.2//glycerol-3-phosphate phosphatase [Danio rerio]	phosphoglycolate phosphatase
394174	5003	1.78	0.816667	-1.12406	0.986173	Down	pik3cd	GO:0005622//intracellular	GO:0016303//1-phosphatidylinositol-3-kinase activity	GO:0048696//regulation of collateral sprouting in absence of injury;GO:0048015//phosphatidylinositol-mediated signaling	K00922//phosphatidylinositol-4,5-bisphosphate 3-kinase catalytic subunit alpha/beta/delta [EC:2.7.1.153]	NP_957493.1//phosphatidylinositol 4,5-bisphosphate 3-kinase catalytic subunit delta isoform [Danio rerio]	phosphatidylinositol-4,5-bisphosphate 3-kinase, catalytic subunit delta
556258	1192	111.08	313.94	1.49889	1	Up	tcap	GO:0030018//Z disc	NA	GO:0055001//muscle cell development;GO:0060047//heart contraction;GO:0033292//T-tubule organization	K19879//telethonin	NP_001292500.1//telethonin [Danio rerio]	titin-cap (telethonin)
100004373	1224	7.72	3.5	-1.14125	0.985876	Down	LOC100004373	NA	NA	NA	K12800//NACHT, LRR and PYD domains-containing protein 3;K20865//NACHT, LRR and PYD domains-containing protein 12	XP_017210827.1//E3 ubiquitin-protein ligase TRIM39 [Danio rerio]	E3 ubiquitin-protein ligase TRIM39
108183322	2984	1.57	0.373333	-2.07223	0.987995	Down	LOC108183322	NA	NA	NA	K12800//NACHT, LRR and PYD domains-containing protein 3	XP_021331271.1//NACHT, LRR and PYD domains-containing protein 12-like [Danio rerio]	NACHT, LRR and PYD domains-containing protein 12-like
567341	2678	1.8	4.48667	1.31765	0.992808	Up	fam167ab	NA	NA	NA	NA	NP_001020721.1//protein FAM167A [Danio rerio]	family with sequence similarity 167, member Ab
503868	2944	1.51	0.423333	-1.83468	0.997062	Down	vipr1b	GO:0016021//integral component of membrane;GO:0005886//plasma membrane	GO:0004999//vasoactive intestinal polypeptide receptor activity;GO:0004930//G-protein coupled receptor activity	GO:0007166//cell surface receptor signaling pathway;GO:0007188//adenylate cyclase-modulating G-protein coupled receptor signaling pathway	K04589//vasoactive intestinal peptide receptor 1	XP_005162755.1//vasoactive intestinal polypeptide receptor 1 isoform X1 [Danio rerio]	vasoactive intestinal peptide receptor 1b
561627	4364	1.23333	0.49	-1.33171	0.98139	Down	si:ch211-234h8.7	GO:0005887//integral component of plasma membrane;GO:0016021//integral component of membrane	GO:0008028//monocarboxylic acid transmembrane transporter activity;GO:0015129//lactate transmembrane transporter activity	NA	K08180//MFS transporter, MCP family, solute carrier family 16 (monocarboxylic acid transporters), member 3	NP_001119873.1//solute carrier family 16, member 3 [Danio rerio]	si:ch211-234h8.7
393321	1853	5.53	2.54	-1.12245	0.987197	Down	ero1a	NA	NA	NA	K10950//ERO1-like protein alpha [EC:1.8.4.-]	NP_956644.2//ERO1-like protein alpha precursor [Danio rerio]	endoplasmic reticulum oxidoreductase alpha
192332	4213	1.81	0.756667	-1.25826	0.983264	Down	smc4	GO:0005634//nucleus;GO:0005694//chromosome	GO:0005524//ATP binding	GO:0051276//chromosome organization	K06675//structural maintenance of chromosome 4	NP_775360.2//structural maintenance of chromosomes protein 4 [Danio rerio]	structural maintenance of chromosomes 4
767708	1342	2.14	0.926667	-1.20749	0.966375	Down	hs3st3b1a	GO:0016021//integral component of membrane	GO:0008146//sulfotransferase activity	NA	K07809//[heparan sulfate]-glucosamine 3-sulfotransferase 3 [EC:2.8.2.30]	NP_001070114.1//heparan sulfate (glucosamine) 3-O-sulfotransferase 3B1a isoform 2 precursor [Danio rerio];NP_001074038.1//heparan sulfate (glucosamine) 3-O-sulfotransferase 3B1a isoform 1 [Danio rerio]	heparan sulfate (glucosamine) 3-O-sulfotransferase 3B1a
394240	2152	15.17	54.7567	1.85181	1	Up	ahcyl2	GO:0005829//cytosol	GO:0016787//hydrolase activity	GO:0033353//S-adenosylmethionine cycle;GO:0006730//one-carbon metabolic process	K01251//adenosylhomocysteinase [EC:3.3.1.1]	NP_958497.1//putative adenosylhomocysteinase 3 [Danio rerio]	adenosylhomocysteinase-like 2
327244	1751	7.42	19.3333	1.3816	0.999943	Up	dnajb1b	NA	GO:0051082//unfolded protein binding	GO:0006457//protein folding;GO:0002088//lens development in camera-type eye	K09507//DnaJ homolog subfamily B member 1	NP_956067.1//dnaJ homolog subfamily B member 1 [Danio rerio]	DnaJ (Hsp40) homolog, subfamily B, member 1b
790943	5684	0.35	1.34333	1.94039	0.984426	Up	phyhipla	NA	NA	NA	NA	NP_001073557.1//phytanoyl-CoA 2-hydroxylase interacting protein-like a [Danio rerio]	phytanoyl-CoA 2-hydroxylase interacting protein-like a
335901	2313	16.5733	6.35333	-1.38328	0.995737	Down	klf15	NA	GO:0003676//nucleic acid binding	NA	K09210//krueppel-like factor 15	NP_997911.2//Krueppel-like factor 15 [Danio rerio]	Kruppel-like factor 15
445051	1536	380.29	161.113	-1.23902	1	Down	krt91	GO:0005882//intermediate filament	GO:0005198//structural molecule activity	NA	K07604//type I keratin, acidic	NP_001003445.1//keratin 91 [Danio rerio]	keratin 91
140634	2608	0.616667	2.49333	2.01551	0.983598	Up	cyp1a	GO:0043231//intracellular membrane-bounded organelle;GO:0005789//endoplasmic reticulum membrane	GO:0020037//heme binding;GO:0005506//iron ion binding;GO:0070330//aromatase activity;GO:0004497//monooxygenase activity	GO:0071466//cellular response to xenobiotic stimulus;GO:0071407//cellular response to organic cyclic compound;GO:0006725//cellular aromatic compound metabolic process;GO:0009410//response to xenobiotic stimulus	K07408//cytochrome P450 family 1 subfamily A polypeptide 1 [EC:1.14.14.1]	NP_571954.1//cytochrome P450 1A1 [Danio rerio]	cytochrome P450, family 1, subfamily A
100536782	620	2.75	0.946667	-1.5385	0.977564	Down	LOC100536782	NA	NA	NA	K07851//Ras-like protein family member 10B	XP_021332036.1//ras-like protein family member 10B [Danio rerio]	ras-like protein family member 10B
30485	1136	41.6667	98.06	1.23477	0.994222	Up	mxi1	NA	GO:0046983//protein dimerization activity	NA	K09114//MAX dimerization protein	NP_571312.2//max-interacting protein 1 isoform 1 [Danio rerio];NP_001295567.1//max-interacting protein 1 isoform 2 [Danio rerio]	max interactor 1, dimerization protein
798849	1455	38.4433	10.7233	-1.84198	0.999457	Down	si:ch211-217k17.11	NA	NA	NA	NA	XP_001339274.1//uncharacterized protein si:ch211-217k17.11 [Danio rerio]	si:ch211-217k17.11
101886588	774	6.42667	3.08	-1.06114	0.984184	Down	mphosph9	NA	NA	NA	K16775//M-phase phosphoprotein 9	XP_005172807.1//M-phase phosphoprotein 9 [Danio rerio]	M-phase phosphoprotein 9
553655	2763	32.2033	13.8767	-1.21455	0.994495	Down	pygma	GO:0005737//cytoplasm	GO:0102250//linear malto-oligosaccharide phosphorylase activity;GO:0008184//glycogen phosphorylase activity;GO:0030170//pyridoxal phosphate binding;GO:0102499//SHG alpha-glucan phosphorylase activity	GO:0005980//glycogen catabolic process	K00688//glycogen phosphorylase [EC:2.4.1.1]	NP_001018464.1//glycogen phosphorylase, muscle form [Danio rerio]	phosphorylase, glycogen, muscle A
100007493	1835	1.57667	0.71	-1.15099	0.988429	Down	si:dkey-154b15.1	NA	NA	NA	NA	XP_009292542.1//uncharacterized protein si:dkey-154b15.1 [Danio rerio]	si:dkey-154b15.1
100330805	1471	2.36	0.09	-4.71272	0.995813	Down	LOC100330805	NA	NA	NA	K06084//F-box protein 20	XP_021333014.1//sciellin-like [Danio rerio]	sciellin-like
541445	1541	1.90667	5.28	1.46949	0.995005	Up	ogn	NA	NA	NA	K08126//osteoglycin (osteoinductive factor, mimecan)	NP_001013588.1//mimecan precursor [Danio rerio]	osteoglycin, paralog a
558139	4515	20.8967	8.83	-1.24279	0.995301	Down	sele	GO:0016021//integral component of membrane	NA	GO:0007155//cell adhesion	K06496//selectin, platele	XP_017207976.1//uncharacterized protein LOC558139 isoform X3 [Danio rerio];NP_001124070.2//uncharacterized protein LOC558139 precursor [Danio rerio];XP_017207977.1//uncharacterized protein LOC558139 isoform X4 [Danio rerio];XP_009293025.1//uncharacterized protein LOC558139 isoform X6 [Danio rerio];XP_009293022.1//uncharacterized protein LOC558139 isoform X1 [Danio rerio];XP_009293023.1//uncharact…	selectin E
562602	1821	4.40333	1.11	-1.98804	0.992718	Down	adipoqa	NA	NA	NA	K07296//adiponectin	XP_017209461.1//adiponectin [Danio rerio]	adiponectin, C1Q and collagen domain containing, a
326786	1030	3.11333	6.70667	1.10714	0.984813	Up	exosc6	GO:0005730//nucleolus;GO:0000176//nuclear exosome (RNase complex);GO:0000177//cytoplasmic exosome (RNase complex);GO:0000178//exosome (RNase complex)	GO:0003723//RNA binding	GO:0031125//rRNA 3'-end processing;GO:0016075//rRNA catabolic process;GO:0034427//nuclear-transcribed mRNA catabolic process, exonucleolytic, 3'-5';GO:0071028//nuclear mRNA surveillance;GO:0071051//polyadenylation-dependent snoRNA 3'-end processing;GO:0034475//U4 snRNA 3'-end processing	K12587//exosome complex component MTR3	NP_001018322.1//exosome complex component MTR3 [Danio rerio]	exosome component 6
559908	4075	1.55	0.763333	-1.02188	0.954635	Down	znf532	GO:0005634//nucleus	GO:0003676//nucleic acid binding	NA	K19325//zinc finger protein 592	XP_009293500.1//zinc finger protein 532 isoform X2 [Danio rerio];XP_005161130.1//zinc finger protein 532 isoform X1 [Danio rerio]	zinc finger protein 532
100004688	5352	1.85	0.836667	-1.1448	0.967933	Down	col27a1a	GO:0005581//collagen trimer;GO:0005578//proteinaceous extracellular matrix	GO:0005201//extracellular matrix structural constituent;GO:0046872//metal ion binding	GO:0030282//bone mineralization;GO:0048570//notochord morphogenesis;GO:0001501//skeletal system development	K19721//collagen, type V/XI/XXIV/XXVII, alpha	NP_001156766.1//collagen alpha-1(XXVII) chain A precursor [Danio rerio]	collagen, type XXVII, alpha 1a
793976	1700	1.53	3.74	1.28951	0.980944	Up	tctex1d4	NA	NA	NA	K18631//tektin-4;K06085//synovial sarcoma, X breakpoint 2 interacting protein	XP_017207392.1//tctex1 domain-containing protein 4 isoform X1 [Danio rerio]	Tctex1 domain containing 4
572518	2593	6.68	21.62	1.69445	0.997916	Up	oat	NA	GO:0004587//ornithine-oxo-acid transaminase activity;GO:0030170//pyridoxal phosphate binding	NA	K00819//ornithine--oxo-acid transaminase [EC:2.6.1.13]	NP_001304099.1//ornithine aminotransferase, mitochondrial [Danio rerio]	ornithine aminotransferase
100270759	1259	2.69	5.38	1	0.932923	Up	csf3a	NA	NA	GO:0071425//hematopoietic stem cell proliferation;GO:0035162//embryonic hemopoiesis;GO:0060218//hematopoietic stem cell differentiation;GO:0030099//myeloid cell differentiation;GO:0030223//neutrophil differentiation;GO:0030225//macrophage differentiation;GO:0061515//myeloid cell development	K05423//granulocyte colony-stimulating factor	XP_017213910.1//colony stimulating factor 3 (granulocyte) a isoform X1 [Danio rerio];NP_001138714.1//colony stimulating factor 3 (granulocyte) a [Danio rerio]	colony stimulating factor 3 (granulocyte) a
100333939	939	3.22667	0.573333	-2.4926	0.988813	Down	LOC100333939	GO:0009986//cell surface;GO:0016021//integral component of membrane	GO:0005102//receptor binding	GO:0006955//immune response	K16634//ribonuclease inhibitor;K06785//junctional adhesion molecule 3;K06570//lymphocyte antigen 9;K06499//carcinoembryonic antigen-related cell adhesion molecule	XP_002666233.3//uncharacterized protein LOC100333939 [Danio rerio]	uncharacterized LOC100333939
562062	1430	13.6367	4.89333	-1.4786	0.996372	Down	socs2	GO:0005737//cytoplasm	GO:0004860//protein kinase inhibitor activity;GO:0008269//JAK pathway signal transduction adaptor activity;GO:0005159//insulin-like growth factor receptor binding	GO:0001558//regulation of cell growth;GO:0006469//negative regulation of protein kinase activity;GO:0046627//negative regulation of insulin receptor signaling pathway;GO:0016567//protein ubiquitination;GO:0046426//negative regulation of JAK-STAT cascade;GO:0019221//cytokine-mediated signaling pathway;GO:0035556//intracellular signal transduction	K04695//suppressor of cytokine signaling 2	NP_001108022.1//suppressor of cytokine signaling 2 [Danio rerio];XP_005164804.1//suppressor of cytokine signaling 2 isoform X1 [Danio rerio]	suppressor of cytokine signaling 2
108183485	2244	1.83667	0.673333	-1.4477	0.975484	Down	LOC108183485	NA	NA	NA	K12800//NACHT, LRR and PYD domains-containing protein 3;K20865//NACHT, LRR and PYD domains-containing protein 12	XP_017210871.1//protein NLRC3-like [Danio rerio]	protein NLRC3-like
445250	1470	4.13	2.05667	-1.00583	0.983597	Down	neu3.2	GO:0005829//cytosol	GO:0004308//exo-alpha-sialidase activity	NA	K12357//sialidase-2/3/4 [EC:3.2.1.18]	NP_001003644.2//sialidase 3 (membrane sialidase), tandem duplicate 2 [Danio rerio]	sialidase 3 (membrane sialidase), tandem duplicate 2
555979	4805	2.08333	1.02	-1.03032	0.969405	Down	slc22a23	NA	NA	NA	K08215//MFS transporter, OCT family, solute carrier family 22 (organic anion transporter), member 23	NP_001338637.1//uncharacterized protein LOC555979 [Danio rerio]	solute carrier family 22, member 23
794040	1376	14.6567	6.07333	-1.271	0.98809	Down	colec10	GO:0005581//collagen trimer	NA	NA	K10065//collectin sub-family member 10	NP_001276917.1//collectin-10 precursor [Danio rerio]	collectin sub-family member 10 (C-type lectin)
323713	4457	10.5167	28.84	1.45539	0.994186	Up	midn	GO:0005730//nucleolus;GO:0005829//cytosol	NA	NA	NA	XP_005170493.1//midnolin isoform X1 [Danio rerio]	midnolin
494064	1609	1.24333	3.02	1.28034	0.992964	Up	hsdl1	GO:0005739//mitochondrion	NA	NA	K10251//17beta-estradiol 17-dehydrogenase / very-long-chain 3-oxoacyl-CoA reductase [EC:1.1.1.62 1.1.1.330]	NP_001008607.1//inactive hydroxysteroid dehydrogenase-like protein 1 [Danio rerio]	hydroxysteroid dehydrogenase like 1
449816	1683	0.463333	2.13333	2.20299	0.997043	Up	elovl1a	GO:0030176//integral component of endoplasmic reticulum membrane	GO:0009922//fatty acid elongase activity;GO:0102336//3-oxo-arachidoyl-CoA synthase activity;GO:0102337//3-oxo-cerotoyl-CoA synthase activity;GO:0102756//very-long-chain 3-ketoacyl-CoA synthase activity;GO:0102338//3-oxo-lignoceronyl-CoA synthase activity	GO:0030148//sphingolipid biosynthetic process;GO:0019367//fatty acid elongation, saturated fatty acid;GO:0048794//swim bladder development;GO:0006636//unsaturated fatty acid biosynthetic process;GO:0034626//fatty acid elongation, polyunsaturated fatty acid;GO:0035338//long-chain fatty-acyl-CoA biosynthetic process;GO:0042761//very long-chain fatty acid biosynthetic process;GO:0034625//fatty acid …	K10247//elongation of very long chain fatty acids protein 1 [EC:2.3.1.199]	NP_001005989.1//elongation of very long chain fatty acids (FEN1/Elo2, SUR4/Elo3, yeast)-like 1a [Danio rerio]	ELOVL fatty acid elongase 1a
368917	3304	11.4	5.15	-1.14639	0.98769	Down	adam8a	GO:0016021//integral component of membrane	GO:0002020//protease binding;GO:0046872//metal ion binding;GO:0004222//metalloendopeptidase activity;GO:0008237//metallopeptidase activity	GO:0007229//integrin-mediated signaling pathway	K06540//disintegrin and metalloproteinase domain-containing protein 8 [EC:3.4.24.-]	NP_956931.1//disintegrin and metalloproteinase domain-containing protein 8 precursor [Danio rerio]	ADAM metallopeptidase domain 8a
568338	5483	1.24667	2.86667	1.2013	0.976652	Up	slc5a3b	GO:0005887//integral component of plasma membrane	GO:0015293//symporter activity	GO:0015798//myo-inositol transport;GO:0006020//inositol metabolic process	K14383//solute carrier family 5 (sodium/myo-inositol cotransporter), member 3	XP_005167848.1//sodium/myo-inositol cotransporter [Danio rerio]	solute carrier family 5 (sodium/myo-inositol cotransporter), member 3b
334195	2454	14.75	5.67	-1.37929	0.99304	Down	mat1a	GO:0005829//cytosol	GO:0046872//metal ion binding;GO:0005524//ATP binding;GO:0004478//methionine adenosyltransferase activity	GO:0006730//one-carbon metabolic process;GO:0006556//S-adenosylmethionine biosynthetic process	K00789//S-adenosylmethionine synthetase [EC:2.5.1.6]	NP_956165.1//S-adenosylmethionine synthase isoform type-1 [Danio rerio]	methionine adenosyltransferase I, alpha
559281	8680	5.24333	15.31	1.54592	0.989692	Up	irs1	GO:0005829//cytosol;GO:0005886//plasma membrane	GO:0043548//phosphatidylinositol 3-kinase binding;GO:0004871//signal transducer activity;GO:0005158//insulin receptor binding	GO:0008286//insulin receptor signaling pathway;GO:0019216//regulation of lipid metabolic process	K16172//insulin receptor substrate 1	XP_687702.4//insulin receptor substrate 1 [Danio rerio]	insulin receptor substrate 1
334529	2080	8.06333	2.54	-1.66655	0.996425	Down	aqp7	GO:0016021//integral component of membrane	GO:0015168//glycerol transmembrane transporter activity;GO:0005372//water transmembrane transporter activity;GO:0015204//urea transmembrane transporter activity	NA	K08771//aquaporin-7	NP_956204.2//aquaporin-7 [Danio rerio];XP_021324432.1//aquaporin-7 isoform X1 [Danio rerio];XP_005161068.1//aquaporin-7 isoform X2 [Danio rerio]	aquaporin 7
560618	1259	1.34	5.00667	1.90162	0.993258	Up	lyve1a	GO:0016021//integral component of membrane	GO:0005540//hyaluronic acid binding	GO:0007155//cell adhesion	K19012//lymphatic vessel endothelial hyaluronan receptor 1	NP_001296404.1//lymphatic vessel endothelial hyaluronic acid receptor 1 precursor [Danio rerio]	lymphatic vessel endothelial hyaluronic receptor 1a
321718	771	1.51667	3.09	1.0267	0.962265	Up	ybey	NA	GO:0004222//metalloendopeptidase activity	GO:0006364//rRNA processing	K03691//peptide-O-fucosyltransferase [EC:2.4.1.221]	NP_997759.1//putative ribonuclease isoform 1 [Danio rerio];NP_001315440.1//putative ribonuclease isoform 2 [Danio rerio]	ybeY metalloendoribonuclease
436625	2517	0.39	1.17333	1.58907	0.988629	Up	rspo1	GO:0005794//Golgi apparatus;GO:0005829//cytosol;GO:0005576//extracellular region	GO:0008201//heparin binding	GO:0030177//positive regulation of Wnt signaling pathway;GO:0001525//angiogenesis;GO:0016055//Wnt signaling pathway;GO:0048010//vascular endothelial growth factor receptor signaling pathway;GO:0090263//positive regulation of canonical Wnt signaling pathway	K19471//R-spondin-1	NP_001002352.1//R-spondin-1 precursor [Danio rerio]	R-spondin 1
560056	1969	1.49333	0.706667	-1.07943	0.917814	Down	znf704	GO:0005634//nucleus	GO:0046872//metal ion binding;GO:0001158//enhancer sequence-specific DNA binding	GO:0006357//regulation of transcription from RNA polymerase II promoter	NA	NP_001038383.2//zinc finger protein 704 [Danio rerio]	zinc finger protein 704
563907	2819	15.4367	7.37667	-1.06532	0.988246	Down	antxr1c	GO:0016021//integral component of membrane	GO:0004872//receptor activity	NA	K20909//anthrax toxin receptor	XP_009304667.1//anthrax toxin receptor 1 isoform X2 [Danio rerio];XP_692362.2//anthrax toxin receptor 1 isoform X1 [Danio rerio]	ANTXR cell adhesion molecule 1c
101884950	3873	4.37333	1.79333	-1.28609	0.97549	Down	amotl1	NA	NA	NA	K06104//angiomotin like	XP_009289694.1//angiomotin-like protein 1 [Danio rerio]	angiomotin like 1
101886033	840	0.23	2.29667	3.31984	0.984647	Up	LOC101886033	NA	NA	NA	K06831//galectin-3	XP_005173897.2//vegetative cell wall protein gp1-like, partial [Danio rerio]	vegetative cell wall protein gp1-like
406541	2702	1.81	6.34667	1.81001	0.993849	Up	slc25a25a	GO:0005743//mitochondrial inner membrane;GO:0016021//integral component of membrane	GO:0005347//ATP transmembrane transporter activity;GO:0005509//calcium ion binding;GO:0015217//ADP transmembrane transporter activity	GO:0006839//mitochondrial transport	K14684//solute carrier family 25 (mitochondrial phosphate transporter), member 23/24/25/41	NP_998422.1//calcium-binding mitochondrial carrier protein SCaMC-2-A [Danio rerio]	solute carrier family 25 (mitochondrial carrier; phosphate carrier), member 25a
100537783	419	1.32667	6.02	2.18196	0.993482	Up	si:dkey-77g12.1	NA	GO:0004867//serine-type endopeptidase inhibitor activity	NA	NA	XP_003199919.1//trypsin inhibitor ClTI-1-like [Danio rerio]	si:dkey-77g12.1
101883535	927	3.43333	0.36	-3.25354	0.996303	Down	cxcl11.5	NA	NA	NA	K12672//C-X-C motif chemokine 11	XP_009299992.2//C-X-C motif chemokine 11-6-like [Danio rerio];XP_021332251.1//C-X-C motif chemokine 11-6-like [Danio rerio]	chemokine (C-X-C motif) ligand 11, duplicate 5
569346	4818	2.2	0.993333	-1.14715	0.97792	Down	mark4a	NA	GO:0004674//protein serine/threonine kinase activity;GO:0005524//ATP binding	GO:0030010//establishment of cell polarity;GO:0000226//microtubule cytoskeleton organization	K08798//MAP/microtubule affinity-regulating kinase [EC:2.7.11.1]	XP_005165424.1//MAP/microtubule affinity-regulating kinase 4 isoform X1 [Danio rerio];XP_005165425.1//MAP/microtubule affinity-regulating kinase 4 isoform X2 [Danio rerio];XP_005165426.1//MAP/microtubule affinity-regulating kinase 4 isoform X3 [Danio rerio];XP_697818.6//MAP/microtubule affinity-regulating kinase 4 isoform X4 [Danio rerio]	MAP/microtubule affinity-regulating kinase 4a
100331262	3300	2.9	1.43333	-1.01668	0.969394	Down	ppp1r9bb	NA	GO:0003779//actin binding;GO:0008157//protein phosphatase 1 binding	GO:0042127//regulation of cell proliferation;GO:0050804//modulation of chemical synaptic transmission	K17551//neurabin	XP_009304793.1//neurabin-2 [Danio rerio]	protein phosphatase 1, regulatory subunit 9Bb
567631	8202	9.46667	26.2867	1.4734	0.945127	Up	tg	GO:0005576//extracellular region	NA	NA	K10809//thyroglobulin	NP_001316794.1//thyroglobulin precursor [Danio rerio]	thyroglobulin
100538205	1084	1.20333	0.5	-1.26704	0.981938	Down	sfrp2l	NA	NA	NA	K02176//secreted frizzled-related protein 2	XP_003200152.2//secreted frizzled-related protein 2-like [Danio rerio]	secreted frizzled-related protein 2 like
563863	3029	1.66667	0.716667	-1.21759	0.975489	Down	fbxo10	NA	NA	NA	K10296//F-box protein 10	NP_001128729.1//F-box only protein 10 [Danio rerio]	F-box protein 10
335475	425	6.96333	14.2967	1.03783	0.988492	Up	wu:fj16a03	NA	NA	NA	NA	NP_001295483.1//wu:fj16a03 precursor [Danio rerio]	wu:fj16a03
100001584	3298	4.6	21.1333	2.19981	1	Up	adck5	GO:0016021//integral component of membrane	NA	NA	K08869//aarF domain-containing kinase	NP_001189455.1//uncharacterized aarF domain-containing protein kinase 5 [Danio rerio];XP_009292371.1//uncharacterized aarF domain-containing protein kinase 5 isoform X1 [Danio rerio]	aarF domain containing kinase 5
794999	2220	1.34	0.606667	-1.14326	0.972951	Down	gzmk	NA	GO:0004252//serine-type endopeptidase activity	NA	K08663//granzyme K [EC:3.4.21.-]	XP_021329085.1//granzyme K-like isoform X1 [Danio rerio];XP_001335076.2//granzyme K-like isoform X2 [Danio rerio];XP_017208551.1//granzyme K-like isoform X1 [Danio rerio];XP_021329086.1//granzyme K-like isoform X2 [Danio rerio]	granzyme K
406707	1870	1.41333	0.66	-1.09856	0.970975	Down	vamp1	GO:0016021//integral component of membrane;GO:0031201//SNARE complex	GO:0000149//SNARE binding;GO:0005484//SNAP receptor activity	GO:0006906//vesicle fusion;GO:0006887//exocytosis	K13504//vesicle-associated membrane protein 2;K08510//vesicle-associated membrane protein 1	NP_998563.1//vesicle-associated membrane protein 1 [Danio rerio]	vesicle-associated membrane protein 1
560915	4303	4.22667	13.04	1.62535	0.998646	Up	rfk	NA	GO:0008531//riboflavin kinase activity	GO:0009231//riboflavin biosynthetic process	K00861//riboflavin kinase [EC:2.7.1.26]	NP_001315012.1//riboflavin kinase [Danio rerio]	riboflavin kinase
405815	1762	4.94667	1.90333	-1.37793	0.98848	Down	irf10	GO:0005634//nucleus	GO:0003700//DNA binding transcription factor activity	GO:0006351//transcription, DNA-templated	K09445//interferon regulatory factor 4	XP_005161951.1//interferon regulatory factor 10 isoform X1 [Danio rerio];NP_998044.1//interferon regulatory factor 10 [Danio rerio]	interferon regulatory factor 10
322508	1351	95.0733	46.32	-1.03741	0.996789	Down	h1fx	GO:0005634//nucleus;GO:0000786//nucleosome	GO:0003677//DNA binding	GO:0006334//nucleosome assembly	K11275//histone H1/5	NP_954970.1//H1 histone family, member X [Danio rerio]	H1 histone family, member X
557472	7478	7.7	26.26	1.76994	0.999732	Up	ube2ql1	NA	NA	NA	K10582//ubiquitin-conjugating enzyme E2 Q [EC:2.3.2.23]	XP_685644.2//ubiquitin-conjugating enzyme E2Q-like protein 1 [Danio rerio]	ubiquitin-conjugating enzyme E2Q family-like 1
101883470	451	1.18	0.573333	-1.04134	0.974415	Down	LOC101883470	NA	NA	NA	K20493//leucine-rich repeat-containing protein 16	XP_021323876.1//F-actin-uncapping protein LRRC16A-like [Danio rerio]	F-actin-uncapping protein LRRC16A-like
405845	1198	0.323333	1.08	1.73994	0.862603	Up	zgc:77118	GO:0043231//intracellular membrane-bounded organelle;GO:0016021//integral component of membrane	GO:0008474//palmitoyl-(protein) hydrolase activity	NA	K01074//palmitoyl-protein thioesterase [EC:3.1.2.22]	NP_998074.1//uncharacterized protein LOC405845 precursor [Danio rerio]	zgc:77118
767742	3553	62.9033	0.89	-6.14319	1	Down	f13a1a.1	NA	GO:0003810//protein-glutamine gamma-glutamyltransferase activity	GO:0018149//peptide cross-linking;GO:0072378//blood coagulation, fibrin clot formation	K03917//coagulation factor XIII A1 polypeptide [EC:2.3.2.13]	XP_009295495.1//uncharacterized protein LOC767742 [Danio rerio]	coagulation factor XIII, A1 polypeptide a, tandem duplicate 1
323733	5539	2.19	0.883333	-1.3099	0.983882	Down	top2a	NA	GO:0003677//DNA binding;GO:0005524//ATP binding;GO:0003918//DNA topoisomerase type II (ATP-hydrolyzing) activity	GO:0031100//animal organ regeneration;GO:0007059//chromosome segregation;GO:0006265//DNA topological change	K03164//DNA topoisomerase II [EC:5.99.1.3]	NP_001296944.1//DNA topoisomerase 2-alpha [Danio rerio]	DNA topoisomerase II alpha
556748	7709	3.80333	9.34667	1.29719	0.994984	Up	ppip5k1a	GO:0005829//cytosol	GO:0000828//inositol hexakisphosphate kinase activity;GO:0033857//diphosphoinositol-pentakisphosphate kinase activity;GO:0003993//acid phosphatase activity;GO:0000829//inositol heptakisphosphate kinase activity	GO:0006020//inositol metabolic process;GO:0032958//inositol phosphate biosynthetic process	K13024//inositol-hexakisphosphate/diphosphoinositol-pentakisphosphate 1-kinase [EC:2.7.4.24]	XP_021333644.1//inositol hexakisphosphate and diphosphoinositol-pentakisphosphate kinase 1 isoform X5 [Danio rerio];XP_021333645.1//inositol hexakisphosphate and diphosphoinositol-pentakisphosphate kinase 1 isoform X7 [Danio rerio];XP_009301735.1//inositol hexakisphosphate and diphosphoinositol-pentakisphosphate kinase 1 isoform X4 [Danio rerio];XP_021333643.1//inositol hexakisphosphate and dipho…	diphosphoinositol pentakisphosphate kinase 1a
555350	4328	3.45333	1.66333	-1.05391	0.972634	Down	bach2b	GO:0005634//nucleus;GO:0031463//Cul3-RING ubiquitin ligase complex	GO:0000980//RNA polymerase II distal enhancer sequence-specific DNA binding;GO:0003700//DNA binding transcription factor activity	GO:0016567//protein ubiquitination;GO:0006366//transcription from RNA polymerase II promoter	K09042//transcription regulator BACH	XP_005160605.1//transcription regulator protein BACH2 isoform X1 [Danio rerio]	BTB and CNC homology 1, basic leucine zipper transcription factor 2b
494100	1488	6.21667	27.8267	2.16225	1	Up	nabp1a	GO:0005634//nucleus;GO:0070876//SOSS complex	GO:0003697//single-stranded DNA binding	GO:0007093//mitotic cell cycle checkpoint;GO:0006281//DNA repair;GO:0010212//response to ionizing radiation;GO:0000724//double-strand break repair via homologous recombination;GO:0006974//cellular response to DNA damage stimulus	K15280//solute carrier family 35, member C2	NP_001008643.1//SOSS complex subunit B2 [Danio rerio];XP_005167613.1//SOSS complex subunit B2 isoform X1 [Danio rerio]	nucleic acid binding protein 1a
553615	2537	1.84	0.733333	-1.32716	0.982652	Down	zap70	GO:0005737//cytoplasm	GO:0004715//non-membrane spanning protein tyrosine kinase activity;GO:0005524//ATP binding	GO:0001946//lymphangiogenesis;GO:0035556//intracellular signal transduction;GO:0090050//positive regulation of cell migration involved in sprouting angiogenesis	K07360//tyrosine-protein kinase ZAP-70 [EC:2.7.10.2]	NP_001018425.1//tyrosine-protein kinase ZAP-70 [Danio rerio]	zeta chain of T cell receptor associated protein kinase 70
436656	1507	18.6533	0.116667	-7.3209	1	Down	krt97	GO:0005882//intermediate filament	GO:0005198//structural molecule activity	NA	K07604//type I keratin, acidic	NP_001002383.1//keratin 97 [Danio rerio]	keratin 97
101883120	3637	5.70667	2.83333	-1.01015	0.969336	Down	si:dkey-19a16.7	NA	NA	NA	K16634//ribonuclease inhibitor;K06785//junctional adhesion molecule 3;K06570//lymphocyte antigen 9;K06499//carcinoembryonic antigen-related cell adhesion molecule	XP_005161701.1//uncharacterized protein si:dkey-19a16.7 [Danio rerio]	si:dkey-19a16.7
324574	960	4.81333	2.31333	-1.05706	0.969867	Down	wu:fc33b09	GO:0000178//exosome (RNase complex)	GO:0003723//RNA binding	GO:0021693//cerebellar Purkinje cell layer structural organization;GO:0007420//brain development;GO:0043009//chordate embryonic development;GO:0007409//axonogenesis	K03681//exosome complex component RRP40	NP_001025132.1//exosome complex exonuclease RRP40 [Danio rerio]	wu:fc33b09
100006550	1356	1.20333	0.0666667	-4.17393	0.993819	Down	zgc:163079	GO:0016021//integral component of membrane	GO:0004252//serine-type endopeptidase activity	NA	K09640//transmembrane protease serine 9 [EC:3.4.21.-];K09630//polyserase 2 [EC:3.4.21.-]	NP_001077051.2//uncharacterized protein LOC100006550 precursor [Danio rerio]	zgc:163079
101882209	3304	2.18	1.02	-1.09576	0.969944	Down	mtmr11	NA	NA	NA	K18085//myotubularin-related protein 10/11/12	NP_001313370.1//myotubularin-related protein 11 [Danio rerio]	myotubularin related protein 11
100189615	2662	2.38667	1.09667	-1.12187	0.982427	Down	zgc:194398	NA	NA	NA	K20478//golgin subfamily B member 1	NP_001128614.1//uncharacterized protein LOC100189615 [Danio rerio]	zgc:194398
406458	3219	5.25667	20.3967	1.95611	0.994499	Up	slc20a1a	GO:0005887//integral component of plasma membrane;GO:0016021//integral component of membrane	GO:0005315//inorganic phosphate transmembrane transporter activity;GO:0015319//sodium:inorganic phosphate symporter activity	GO:0006817//phosphate ion transport	K14640//solute carrier family 20 (sodium-dependent phosphate transporter)	XP_005167207.1//sodium-dependent phosphate transporter 1-A isoform X1 [Danio rerio];NP_998344.1//sodium-dependent phosphate transporter 1-A [Danio rerio]	solute carrier family 20, member 1a
566761	2036	1.44667	0.68	-1.08913	0.954235	Down	edaradd	NA	NA	GO:0007165//signal transduction;GO:0048703//embryonic viscerocranium morphogenesis	NA	XP_695138.4//ectodysplasin-A receptor-associated adapter protein isoform X1 [Danio rerio];XP_021330034.1//ectodysplasin-A receptor-associated adapter protein isoform X2 [Danio rerio]	EDAR-associated death domain
561899	1315	4.42333	2.14333	-1.04528	0.975446	Down	si:dkeyp-66d1.7	GO:0016021//integral component of membrane	NA	NA	K00286//pyrroline-5-carboxylate reductase [EC:1.5.1.2]	XP_690393.1//myeloid-associated differentiation marker homolog [Danio rerio]	si:dkeyp-66d1.7
798226	4022	1.18333	2.45333	1.05189	0.934263	Up	ndst2b	NA	GO:0016787//hydrolase activity;GO:0015016//[heparan sulfate]-glucosamine N-sulfotransferase activity	NA	K02577//heparan sulfate N-deacetylase/N-sulfotransferase NDST2 [EC:3.1.1.- 2.8.2.-]	XP_005156429.1//bifunctional heparan sulfate N-deacetylase/N-sulfotransferase 2 [Danio rerio]	N-deacetylase/N-sulfotransferase (heparan glucosaminyl) 2b
100332698	4163	1.38667	0.5	-1.47162	0.969949	Down	LOC100332698	NA	NA	NA	K05051//trace amine associated receptor	XP_021333504.1//uncharacterized protein LOC108179166 isoform X1 [Danio rerio]	uncharacterized LOC100332698
795887	1769	16.36	2.83667	-2.5279	0.997116	Down	LOC795887	NA	NA	NA	NA	XP_001336175.5//interferon-induced protein 44 [Danio rerio]	interferon-induced protein 44
415182	1503	1.03333	2.20667	1.09456	0.971066	Up	cyp2aa4	GO:0016021//integral component of membrane	GO:0016705//oxidoreductase activity, acting on paired donors, with incorporation or reduction of molecular oxygen;GO:0020037//heme binding;GO:0005506//iron ion binding;GO:0004497//monooxygenase activity;GO:0016712//oxidoreductase activity, acting on paired donors, with incorporation or reduction of molecular oxygen, reduced flavin or flavoprotein as one donor, and incorporation of one atom of oxy…	NA	K17852//cytochrome P450 family 2 subfamily AA/AD	XP_009295387.1//cytochrome P450, family 2, subfamily AA, polypeptide 4 isoform X1 [Danio rerio];BAF62160.1//cytochrome P450 [Danio rerio];XP_017209028.1//cytochrome P450, family 2, subfamily AA, polypeptide 4 isoform X2 [Danio rerio]	cytochrome P450, family 2, subfamily AA, polypeptide 4
103908994	1097	0.506667	1.24333	1.2951	0.960586	Up	LOC103908994	NA	NA	NA	NA	XP_017206925.1//uncharacterized protein LOC103908994 [Danio rerio]	uncharacterized LOC103908994
567953	557	3.99	1.85	-1.10886	0.984152	Down	zgc:195023	GO:0005576//extracellular region	GO:0005179//hormone activity	GO:0050880//regulation of blood vessel size	K12336//natriuretic peptide C	NP_001122213.1//C-type natriuretic peptide 3-like precursor [Danio rerio]	zgc:195023
550236	1687	2.05333	0.663333	-1.63016	0.98824	Down	cdca7a	GO:0005634//nucleus	NA	GO:0006355//regulation of transcription, DNA-templated;GO:0042127//regulation of cell proliferation;GO:0048538//thymus development;GO:1902036//regulation of hematopoietic stem cell differentiation	NA	XP_005167472.1//cell division cycle-associated protein 7 isoform X1 [Danio rerio];XP_005167473.1//cell division cycle-associated protein 7 isoform X2 [Danio rerio]	cell division cycle associated 7a
563531	1326	2.86	6.82667	1.25517	0.946744	Up	mllt11	GO:0005634//nucleus;GO:0005815//microtubule organizing center;GO:0005737//cytoplasm	NA	GO:0097190//apoptotic signaling pathway	K11421//histone-lysine N-methyltransferase SETDB1 [EC:2.1.1.43];K11883//RNA-binding protein NOB1	NP_001153456.1//protein AF1q [Danio rerio]	MLLT11, transcription factor 7 cofactor
568392	3755	3.21	8.81	1.45657	0.988666	Up	LOC568392	NA	NA	NA	K05689//cadherin 1, type 1, E-cadherin	XP_696808.4//cadherin-1-like isoform X1 [Danio rerio];XP_017212587.1//cadherin-1-like isoform X2 [Danio rerio]	cadherin-1-like
64280	1049	15.62	6.83	-1.19344	0.986559	Down	psmb10	GO:0005634//nucleus;GO:0005737//cytoplasm;GO:0005839//proteasome core complex	GO:0004298//threonine-type endopeptidase activity	GO:0051603//proteolysis involved in cellular protein catabolic process	K02739//20S proteasome subunit beta 2 [EC:3.4.25.1]	NP_571752.1//proteasome beta 10 subunit [Danio rerio]	proteasome subunit beta 13a
641469	2418	2.16333	1.07	-1.01565	0.967526	Down	ntn2	GO:0005576//extracellular region	NA	NA	K06843//netrin 1	NP_001032492.1//netrin-3 [Danio rerio]	netrin 2
678541	1894	1.16667	4.52	1.95393	0.995026	Up	gstk4	NA	GO:0004364//glutathione transferase activity;GO:0015035//protein disulfide oxidoreductase activity	NA	K13299//glutathione S-transferase kappa 1 [EC:2.5.1.18]	XP_005158423.1//uncharacterized protein LOC678541 isoform X3 [Danio rerio];NP_001035390.1//uncharacterized protein LOC678541 [Danio rerio];XP_005158421.1//uncharacterized protein LOC678541 isoform X2 [Danio rerio];XP_009290735.1//uncharacterized protein LOC678541 isoform X1 [Danio rerio]	glutathione S-transferase kappa 4
100170794	1057	1.31333	0.576667	-1.18742	0.982985	Down	tor1l1	GO:0005788//endoplasmic reticulum lumen;GO:0005635//nuclear envelope;GO:0016021//integral component of membrane;GO:0045202//synapse	GO:0005524//ATP binding;GO:0008092//cytoskeletal protein binding;GO:0051082//unfolded protein binding	GO:0007155//cell adhesion;GO:0048489//synaptic vesicle transport;GO:0045104//intermediate filament cytoskeleton organization;GO:0051085//chaperone cofactor-dependent protein refolding;GO:0031175//neuron projection development;GO:0072321//chaperone-mediated protein transport;GO:0006998//nuclear envelope organization	K03695//ATP-dependent Clp protease ATP-binding subunit ClpB;K20825//glycosaminoglycan xylosylkinase [EC:2.7.1.-];K01056//peptidyl-tRNA hydrolase, PTH1 family [EC:3.1.1.29];K15199//general transcription factor 3C polypeptide 1	NP_001124104.1//uncharacterized protein LOC100170794 precursor [Danio rerio]	torsin family 1 like 1
558552	1633	12.8333	6.16	-1.05889	0.984067	Down	tubb1	GO:0005874//microtubule;GO:0005737//cytoplasm	GO:0005200//structural constituent of cytoskeleton;GO:0005525//GTP binding;GO:0003924//GTPase activity	GO:0007017//microtubule-based process	K07375//tubulin beta	NP_001313351.1//tubulin beta-1 chain [Danio rerio]	tubulin, beta 1 class VI
565155	2413	17.07	106.433	2.64042	1	Up	hsp90aa1.2	GO:0005634//nucleus;GO:0005737//cytoplasm	GO:0005524//ATP binding;GO:0051082//unfolded protein binding	GO:0006457//protein folding;GO:0046677//response to antibiotic;GO:0009409//response to cold;GO:0009408//response to heat	K04079//molecular chaperone HtpG	NP_001038538.1//heat shock protein HSP 90-alpha [Danio rerio]	heat shock protein 90, alpha (cytosolic), class A member 1, tandem duplicate 2
445124	2834	0.796667	1.64	1.04165	0.945251	Up	chst1	GO:0016021//integral component of membrane;GO:0000139//Golgi membrane	GO:0001517//N-acetylglucosamine 6-O-sulfotransferase activity;GO:0045130//keratan sulfotransferase activity	GO:0006790//sulfur compound metabolic process;GO:0005975//carbohydrate metabolic process	K01022//keratan sulfate 6-sulfotransferase 1 [EC:2.8.2.21]	XP_021326154.1//carbohydrate sulfotransferase 1 isoform X1 [Danio rerio];NP_001003518.1//carbohydrate sulfotransferase 1 precursor [Danio rerio]	carbohydrate (keratan sulfate Gal-6) sulfotransferase 1
553692	807	1.03	3.62	1.81335	0.995163	Up	dph3	NA	GO:0046872//metal ion binding	NA	K15455//diphthamide biosynthesis protein 3	XP_016099433.1//PREDICTED: DPH3 homolog [Sinocyclocheilus grahami]	diphthamide biosynthesis 3
100538025	473	0.7	2.18667	1.64331	0.982479	Up	si:dkey-203a12.7	NA	GO:0004867//serine-type endopeptidase inhibitor activity	NA	NA	XP_003199925.1//turripeptide OL11-like [Danio rerio]	si:dkey-203a12.7
797677	673	3.10333	0.0733333	-5.40321	0.994959	Down	si:dkey-247k7.2	NA	NA	NA	NA	XP_001338145.2//uncharacterized protein si:dkey-247k7.2 [Danio rerio]	si:dkey-247k7.2
568355	1871	0.576667	1.17	1.0207	0.955141	Up	clec11a	NA	NA	NA	K17521//C-type lectin domain family 11 member A	XP_696773.2//C-type lectin domain family 11 member A [Danio rerio]	C-type lectin domain containing 11A
100537823	974	0.906667	2.38667	1.39635	0.961371	Up	si:ch1073-110a20.3	NA	NA	NA	K10104//ficolin	NP_001314993.1//microfibril-associated glycoprotein 4-like precursor [Danio rerio]	si:ch1073-110a20.3
793997	3272	1.3	0.53	-1.29445	0.979129	Down	si:dkey-106g10.7	NA	NA	NA	NA	XP_009301274.1//uncharacterized protein C11orf95 homolog isoform X1 [Danio rerio];XP_021333408.1//uncharacterized protein C11orf95 homolog isoform X3 [Danio rerio];XP_009301275.1//uncharacterized protein C11orf95 homolog isoform X2 [Danio rerio]	si:dkey-106g10.7
641321	856	4.67667	2.11667	-1.14369	0.987489	Down	snap23.2	GO:0031201//SNARE complex;GO:0098793//presynapse;GO:0005886//plasma membrane	GO:0005484//SNAP receptor activity;GO:0019905//syntaxin binding	GO:0031629//synaptic vesicle fusion to presynaptic active zone membrane;GO:0016082//synaptic vesicle priming	K08508//synaptosomal-associated protein 23	NP_001032194.2//synaptosomal-associated protein 23-like [Danio rerio]	synaptosomal-associated protein 23.2
110438255	1952	8.61333	2.79667	-1.62286	0.986486	Down	LOC110438255	NA	NA	NA	K16634//ribonuclease inhibitor;K20865//NACHT, LRR and PYD domains-containing protein 12	XP_021325121.1//ribonuclease inhibitor-like isoform X2 [Danio rerio];XP_021325120.1//ribonuclease inhibitor-like isoform X1 [Danio rerio]	ribonuclease inhibitor-like
563955	2105	1.74667	0.77	-1.18167	0.975477	Down	zgc:172076	NA	GO:0005524//ATP binding;GO:0016301//kinase activity	NA	K00933//creatine kinase [EC:2.7.3.2]	NP_001107070.1//uncharacterized protein LOC563955 [Danio rerio]	zgc:172076
431744	2120	3.56333	9.70667	1.44575	0.994614	Up	sh3bgrl2	GO:0005634//nucleus;GO:0005737//cytoplasm	GO:0017124//SH3 domain binding	NA	K13912//deleted in malignant brain tumors 1 protein	NP_001002197.1//SH3 domain-binding glutamic acid-rich-like protein 2 [Danio rerio]	SH3 domain binding glutamate-rich protein like 2
100005232	1013	10.4067	3.90667	-1.4135	0.995105	Down	gig2d	NA	GO:0003950//NAD+ ADP-ribosyltransferase activity	NA	NA	NP_001232916.1//uncharacterized protein LOC100005232 [Danio rerio]	grass carp reovirus (GCRV)-induced gene 2d
100330243	5412	1.17333	0.476667	-1.29956	0.973149	Down	LOC100330243	NA	NA	NA	NA	XP_009301605.2//pollen-specific leucine-rich repeat extensin-like protein 1 [Danio rerio]	pollen-specific leucine-rich repeat extensin-like protein 1
101883679	722	14.1533	2.08333	-2.76418	1	Down	cxcl11.7	GO:0005615//extracellular space	GO:0048248//CXCR3 chemokine receptor binding;GO:0008009//chemokine activity;GO:0042056//chemoattractant activity	GO:0007186//G-protein coupled receptor signaling pathway;GO:0002690//positive regulation of leukocyte chemotaxis;GO:0042127//regulation of cell proliferation;GO:0070098//chemokine-mediated signaling pathway;GO:0032496//response to lipopolysaccharide;GO:0006954//inflammatory response;GO:0010818//T cell chemotaxis;GO:0006955//immune response	K12672//C-X-C motif chemokine 11	XP_005165469.1//C-X-C motif chemokine 11-6-like [Danio rerio]	chemokine (C-X-C motif) ligand 11, duplicate 7
407672	5020	2.51333	1.18	-1.09082	0.982519	Down	asic1b	GO:0005887//integral component of plasma membrane;GO:0016021//integral component of membrane	GO:0044736//acid-sensing ion channel activity;GO:0015280//ligand-gated sodium channel activity	GO:0071467//cellular response to pH;GO:0070207//protein homotrimerization	K04829//acid-sensing ion channel 1	XP_005161724.1//acid-sensing ion channel 1B isoform X2 [Danio rerio];NP_999956.1//acid-sensing ion channel 1B [Danio rerio];XP_005161723.1//acid-sensing ion channel 1B isoform X1 [Danio rerio]	acid-sensing (proton-gated) ion channel 1b
557285	3858	14.99	58.48	1.96394	1	Up	hcn2b	NA	NA	NA	K04955//hyperpolarization activated cyclic nucleotide-gated potassium channel 2	XP_685414.3//potassium/sodium hyperpolarization-activated cyclic nucleotide-gated channel 2 isoform X1 [Danio rerio];XP_009294618.1//potassium/sodium hyperpolarization-activated cyclic nucleotide-gated channel 2 isoform X2 [Danio rerio]	hyperpolarization activated cyclic nucleotide-gated potassium channel 2b
103909917	2520	2.80333	1.35333	-1.05063	0.973585	Down	LOC103909917	NA	NA	NA	K12800//NACHT, LRR and PYD domains-containing protein 3	XP_021326741.1//protein NLRC3-like [Danio rerio]	protein NLRC3-like
324413	2743	158.483	77.93	-1.02408	1	Down	bhlhe40	GO:0005634//nucleus	GO:0003677//DNA binding;GO:0046983//protein dimerization activity	GO:0045892//negative regulation of transcription, DNA-templated;GO:0006355//regulation of transcription, DNA-templated;GO:0045475//locomotor rhythm;GO:0006351//transcription, DNA-templated;GO:0032922//circadian regulation of gene expression	K03729//class B basic helix-loop-helix protein 2	NP_997844.2//class E basic helix-loop-helix protein 40 [Danio rerio]	basic helix-loop-helix family, member e40
100009619	720	0.21	1.33667	2.67018	0.984799	Up	defbl1	GO:0005576//extracellular region	NA	GO:0042742//defense response to bacterium;GO:0045087//innate immune response	NA	NP_001075022.1//beta-defensin-like 1 precursor [Danio rerio]	defensin, beta-like 1
373081	3054	64.03	31.94	-1.00338	0.998476	Down	mvp	GO:0005634//nucleus;GO:0030529//intracellular ribonucleoprotein complex;GO:0005737//cytoplasm	NA	GO:0001654//eye development;GO:0031102//neuron projection regeneration;GO:0007420//brain development;GO:0023051//regulation of signaling	K17266//major vault protein	XP_005163860.1//major vault protein isoform X1 [Danio rerio]	major vault protein
338155	1896	2.15667	5.37667	1.31791	0.990875	Up	hspbp1	NA	NA	NA	K09562//hsp70-interacting protein	NP_956369.1//hsp70-binding protein 1 [Danio rerio]	HSPA (heat shock 70kDa) binding protein, cytoplasmic cochaperone 1
406454	1296	1.87333	0.393333	-2.25178	0.982543	Down	epcam	GO:0016323//basolateral plasma membrane;GO:0016021//integral component of membrane;GO:0005886//plasma membrane;GO:0048471//perinuclear region of cytoplasm	NA	GO:0098609//cell-cell adhesion;GO:0002009//morphogenesis of an epithelium;GO:0001889//liver development;GO:0055113//epiboly involved in gastrulation with mouth forming second	K06737//epithelial cell adhesion molecule	NP_001017593.1//epithelial cell adhesion molecule precursor [Danio rerio]	epithelial cell adhesion molecule
565335	2177	2.26333	5.89	1.37982	0.99505	Up	slc25a15b	GO:0005743//mitochondrial inner membrane;GO:0016021//integral component of membrane	GO:0000064//L-ornithine transmembrane transporter activity	GO:0006810//transport;GO:0000066//mitochondrial ornithine transport;GO:0006839//mitochondrial transport	K15101//solute carrier family 25 (mitochondrial ornithine transporter) member 2/15	NP_001121816.1//uncharacterized protein LOC565335 [Danio rerio];XP_005165234.1//uncharacterized protein LOC565335 isoform X1 [Danio rerio]	solute carrier family 25 (mitochondrial carrier; ornithine transporter) member 15b
30037	6928	1.47667	0.406667	-1.86043	0.994662	Down	tnc	GO:0031012//extracellular matrix	NA	GO:0007413//axonal fasciculation;GO:0007498//mesoderm development;GO:0001755//neural crest cell migration;GO:0042127//regulation of cell proliferation;GO:0048680//positive regulation of axon regeneration;GO:0014814//axon regeneration at neuromuscular junction;GO:0007155//cell adhesion;GO:0030517//negative regulation of axon extension;GO:0021554//optic nerve development;GO:0007411//axon guidance;G…	K06252//tenascin	NP_001299845.1//tenascin isoform 2 precursor [Danio rerio];NP_570982.2//tenascin isoform 1 precursor [Danio rerio];XP_017211522.1//tenascin isoform X3 [Danio rerio]	tenascin C
497162	585	9174.79	4119.67	-1.15515	1	Down	si:ch211-5k11.8	GO:0005833//hemoglobin complex	GO:0020037//heme binding;GO:0005506//iron ion binding;GO:0005344//oxygen carrier activity;GO:0019825//oxygen binding	NA	K13826//hemoglobin subunit zeta	NP_001028265.1//alpha globin-like [Danio rerio]	si:ch211-5k11.8
100331355	6797	11.6667	5.28	-1.14378	0.986885	Down	hecw2b	NA	NA	NA	K12168//E3 ubiquitin-protein ligase HECW2 [EC:2.3.2.26]	XP_003197660.3//E3 ubiquitin-protein ligase HECW2 [Danio rerio]	HECT, C2 and WW domain containing E3 ubiquitin protein ligase 2b
108183496	2267	4.6	1.31667	-1.80474	0.995226	Down	LOC108183496	NA	NA	NA	K12800//NACHT, LRR and PYD domains-containing protein 3	XP_017210884.1//protein NLRC3-like [Danio rerio]	protein NLRC3-like
103910941	2277	3.31	1.61667	-1.03381	0.964963	Down	LOC103910941	NA	NA	NA	K12800//NACHT, LRR and PYD domains-containing protein 3	XP_021331443.1//protein NLRC3-like [Danio rerio]	protein NLRC3-like
101882348	1422	0.453333	1.73667	1.93768	0.991619	Up	si:zfos-911d5.4	NA	NA	NA	NA	XP_005169564.1//uncharacterized protein si:zfos-911d5.4 [Danio rerio]	si:zfos-911d5.4
692292	2345	1.38333	0.64	-1.11201	0.975445	Down	mtf2	NA	GO:0046872//metal ion binding	NA	K11485//polycomb-like protein 2	NP_001038729.1//metal-response element-binding transcription factor 2 [Danio rerio]	metal response element binding transcription factor 2
30452	2877	14.83	7.27333	-1.02783	0.995756	Down	etv5b	GO:0005634//nucleus	GO:0043565//sequence-specific DNA binding;GO:0003700//DNA binding transcription factor activity	GO:0007346//regulation of mitotic cell cycle;GO:0021979//hypothalamus cell differentiation;GO:0008045//motor neuron axon guidance;GO:0035108//limb morphogenesis;GO:0048793//pronephros development	K15593//ets translocation variant 5	XP_005165918.1//ets variant 5b isoform X2 [Danio rerio];NP_571280.2//ets variant 5b isoform 2 [Danio rerio];XP_005165917.1//ets variant 5b isoform X1 [Danio rerio];NP_001296138.1//ets variant 5b isoform 1 [Danio rerio]	ets variant 5b
101886606	3318	4.74	15.54	1.71303	0.993103	Up	si:dkey-37f13.4	GO:0016021//integral component of membrane	NA	NA	K17387//kinesin family member 23	XP_017212580.1//progestin and adipoQ receptor family member 9 [Danio rerio]	si:dkey-37f13.4
641576	1614	3.09667	73.3667	4.56634	1	Up	zgc:122979	NA	GO:0051082//unfolded protein binding	GO:0006457//protein folding	K09511//DnaJ homolog subfamily B member 5	NP_001032663.2//DnaJ (Hsp40) homolog, subfamily B, member 5-like [Danio rerio]	zgc:122979
337663	2136	5.92333	2.38	-1.31545	0.983267	Down	mxe	GO:0031966//mitochondrial membrane	GO:0005525//GTP binding;GO:0008017//microtubule binding;GO:0003924//GTPase activity	GO:0003374//dynamin family protein polymerization involved in mitochondrial fission;GO:0061025//membrane fusion;GO:0051607//defense response to virus;GO:0009615//response to virus;GO:0045087//innate immune response;GO:0000266//mitochondrial fission	K14754//interferon-induced GTP-binding protein Mx1	XP_005167721.2//interferon-induced GTP-binding protein MxE isoform X1 [Danio rerio];NP_878287.1//interferon-induced GTP-binding protein MxE [Danio rerio]	myxovirus (influenza virus) resistance E
101885257	6293	3.58667	0.573333	-2.6452	1	Down	rai1	GO:0005634//nucleus	GO:0046872//metal ion binding;GO:0003700//DNA binding transcription factor activity;GO:0044212//transcription regulatory region DNA binding	GO:0045944//positive regulation of transcription from RNA polymerase II promoter	K19749//retinoic acid-induced protein 1	XP_005171718.2//retinoic acid-induced protein 1 [Danio rerio]	retinoic acid induced 1
100001663	2333	0.46	1.94333	2.07883	0.993977	Up	si:dkey-32e6.3	NA	NA	NA	K20403//TELO2-interacting protein 1	XP_001341616.1//uncharacterized protein si:dkey-32e6.3 [Danio rerio]	si:dkey-32e6.3
335618	9740	8.04333	3.46	-1.21702	0.988155	Down	wu:fj29h11	NA	NA	NA	K17592//sacsin	XP_009304641.1//uncharacterized protein wu:fj29h11 isoform X1 [Danio rerio]	wu:fj29h11
110439347	1067	8.23667	21.2533	1.36756	0.994487	Up	LOC110439347	NA	NA	NA	NA	XP_021330838.1//uncharacterized protein LOC110439347 [Danio rerio]	uncharacterized LOC110439347
30164	2076	0.956667	1.99667	1.06151	0.974005	Up	pitx2	GO:0005634//nucleus	GO:0043565//sequence-specific DNA binding;GO:0003700//DNA binding transcription factor activity	GO:0043010//camera-type eye development;GO:0048382//mesendoderm development;GO:0021501//prechordal plate formation;GO:0043114//regulation of vascular permeability;GO:0048593//camera-type eye morphogenesis;GO:0060971//embryonic heart tube left/right pattern formation;GO:0035462//determination of left/right asymmetry in diencephalon;GO:0042476//odontogenesis;GO:0048596//embryonic camera-type eye mo…	K04686//paired-like homeodomain transcription factor 2	NP_571050.1//pituitary homeobox 2 [Danio rerio];XP_005157364.1//pituitary homeobox 2 isoform X1 [Danio rerio]	paired-like homeodomain 2
110439296	1769	0.82	4.65667	2.5056	0.988742	Up	LOC110439296	NA	NA	NA	NA	XP_021323465.1//uncharacterized protein LOC110438088 [Danio rerio]	uncharacterized LOC110439296
110437711	2065	1.50667	0.73	-1.04539	0.959072	Down	LOC110437711	NA	NA	NA	K06582//natural killer cell receptor 2B4;K06570//lymphocyte antigen 9;K06511//CD84 antigen	XP_021325218.1//uncharacterized protein LOC110437711 isoform X1 [Danio rerio];XP_021325219.1//transmembrane and immunoglobulin domain-containing protein 1-like isoform X2 [Danio rerio]	transmembrane and immunoglobulin domain-containing protein 1-like
563855	1521	57.88	185.037	1.67667	1	Up	chac1	GO:0005829//cytosol;GO:0005737//cytoplasm;GO:0005802//trans-Golgi network	GO:0003839//gamma-glutamylcyclotransferase activity;GO:0016829//lyase activity;GO:0005112//Notch binding	GO:0010955//negative regulation of protein processing;GO:0006986//response to unfolded protein;GO:0022008//neurogenesis;GO:0006751//glutathione catabolic process;GO:0045746//negative regulation of Notch signaling pathway;GO:0007219//Notch signaling pathway;GO:0006915//apoptotic process	K07232//cation transport protein ChaC	NP_001103596.2//glutathione-specific gamma-glutamylcyclotransferase 1 [Danio rerio]	ChaC, cation transport regulator homolog 1 (E. coli)
100535903	1039	0.976667	4.69333	2.26467	0.99542	Up	si:ch211-261n11.7	NA	NA	NA	K05152//tumor necrosis factor receptor superfamily member 14	XP_003199117.4//tumor necrosis factor receptor superfamily member 5-like [Danio rerio]	si:ch211-261n11.7
798982	5389	6.38667	3.02667	-1.07733	0.980676	Down	ptbp3	GO:0005634//nucleus	GO:0003723//RNA binding	GO:0006397//mRNA processing	K17844//polypyrimidine tract-binding protein 3	XP_009303446.1//polypyrimidine tract-binding protein 3 [Danio rerio]	polypyrimidine tract binding protein 3
100034411	7140	1.14333	0.496667	-1.2029	0.968275	Down	si:ch211-284a16.2	NA	NA	NA	K08115//chondroitin sulfate proteoglycan 4;K18585//intermediate filament protein if;K11142//cytosol aminopeptidase [EC:3.4.11.1 3.4.11.5];K17388//Rho-associated protein kinase 2 [EC:2.7.11.1];K10848//DNA excision repair protein ERCC-4 [EC:3.1.-.-]	XP_021334625.1//uncharacterized protein si:ch211-284a16.2 [Danio rerio]	si:ch211-284a16.2
101885345	1532	1.71667	0.47	-1.86888	0.984189	Down	LOC101885345	NA	GO:0046872//metal ion binding;GO:0016787//hydrolase activity;GO:0003676//nucleic acid binding	GO:0006309//apoptotic DNA fragmentation	K01173//endonuclease G, mitochondrial	XP_021328243.1//uncharacterized protein LOC101885345 [Danio rerio]	uncharacterized LOC101885345
100151256	1569	9.22667	4.35667	-1.08258	0.988462	Down	cmbl	NA	GO:0016787//hydrolase activity	NA	K01061//carboxymethylenebutenolidase [EC:3.1.1.45]	NP_001103302.1//carboxymethylenebutenolidase homolog [Danio rerio]	carboxymethylenebutenolidase homolog (Pseudomonas)
323922	2258	5.45	15.7533	1.53133	0.997176	Up	dnaja1	NA	GO:0046872//metal ion binding;GO:0005524//ATP binding;GO:0031072//heat shock protein binding;GO:0051082//unfolded protein binding	GO:0006457//protein folding;GO:0009408//response to heat	K09502//DnaJ homolog subfamily A member 1	NP_955956.1//dnaJ homolog subfamily A member 1 [Danio rerio]	DnaJ (Hsp40) homolog, subfamily A, member 1
100534822	2669	1.9	0.88	-1.11042	0.958436	Down	iffo2b	GO:0005882//intermediate filament	GO:0005198//structural molecule activity	NA	K04573//neurofilament medium polypeptide (neurofilament 3);K07605//type II keratin, basic	XP_021335585.1//intermediate filament family orphan 2-like isoform X3 [Danio rerio];XP_009304573.1//intermediate filament family orphan 2-like isoform X4 [Danio rerio];XP_021335583.1//intermediate filament family orphan 2-like isoform X1 [Danio rerio];XP_021335584.1//intermediate filament family orphan 2-like isoform X2 [Danio rerio]	intermediate filament family orphan 2b
100003896	372	3.82333	1.76	-1.11926	0.981669	Down	ccl34a.3	GO:0005615//extracellular space;GO:0005576//extracellular region	GO:0008009//chemokine activity;GO:0048020//CCR chemokine receptor binding	GO:0007186//G-protein coupled receptor signaling pathway;GO:0048247//lymphocyte chemotaxis;GO:0030593//neutrophil chemotaxis;GO:0070098//chemokine-mediated signaling pathway;GO:0043547//positive regulation of GTPase activity;GO:0071356//cellular response to tumor necrosis factor;GO:0006954//inflammatory response;GO:0071346//cellular response to interferon-gamma;GO:0071347//cellular response to in…	K16062//C-C motif chemokine 21;K16597//C-C motif chemokine 11;K21097//C-C motif chemokine 24	NP_001108541.1//uncharacterized protein LOC100003896 precursor [Danio rerio]	chemokine (C-C motif) ligand 34a, duplicate 3
100007552	2385	2.42	0.703333	-1.78273	0.981968	Down	si:dkey-79f11.7	NA	GO:0005525//GTP binding	NA	NA	XP_001345981.5//interferon-induced protein 44 isoform X2 [Danio rerio];XP_009304386.1//interferon-induced protein 44 isoform X1 [Danio rerio]	si:dkey-79f11.7
567031	3428	4.18667	1.69	-1.30878	0.986076	Down	wdr47b	NA	NA	NA	K16482//centriolar protein POC1	NP_001188350.1//WD repeat-containing protein 47 [Danio rerio]	WD repeat domain 47b
569616	1804	2.11667	1.03	-1.03915	0.969917	Down	ftr85	NA	GO:0046872//metal ion binding	NA	K12031//tripartite motif-containing protein 65;K12015//tripartite motif-containing protein 39 [EC:2.3.2.27];K12006//tripartite motif-containing protein 16	XP_698105.5//tripartite motif-containing protein 16-like protein [Danio rerio]	finTRIM family, member 85
569807	485	0.273333	3.17	3.53575	0.993609	Up	mia	NA	NA	NA	K16655//melanoma inhibitory activity protein	NP_001122226.1//melanoma-derived growth regulatory protein precursor [Danio rerio]	MIA SH3 domain containing
100126123	2345	6.24667	76.42	3.61279	1	Up	hsp70.1	GO:0005634//nucleus;GO:0005737//cytoplasm	GO:0005524//ATP binding	GO:0048593//camera-type eye morphogenesis;GO:0046686//response to cadmium ion;GO:0009410//response to xenobiotic stimulus;GO:0009408//response to heat	K03283//heat shock 70kDa protein 1/2/6/8	XP_003198158.1//heat shock 70 kDa protein isoform X1 [Danio rerio];XP_005163979.1//heat shock 70 kDa protein isoform X2 [Danio rerio]	heat shock cognate 70-kd protein, tandem duplicate 1
323182	4456	0.456667	2.49333	2.44886	0.995331	Up	pkn3	NA	NA	NA	K06071//protein kinase N [EC:2.7.11.13]	XP_021332179.1//serine/threonine-protein kinase N2 isoform X2 [Danio rerio];XP_003198687.2//serine/threonine-protein kinase N2 isoform X1 [Danio rerio];XP_021332178.1//serine/threonine-protein kinase N2 isoform X1 [Danio rerio];XP_005172016.2//serine/threonine-protein kinase N2 isoform X2 [Danio rerio]	protein kinase N3
100884135	645	1.63333	0.69	-1.24315	0.963482	Down	gig2i	GO:0005737//cytoplasm	GO:0003950//NAD+ ADP-ribosyltransferase activity	GO:0051607//defense response to virus	NA	NP_001245154.1//grass carp reovirus (GCRV)-induced gene 2i [Danio rerio]	grass carp reovirus (GCRV)-induced gene 2i
799312	890	0.53	1.08667	1.03585	0.91619	Up	iqcc	GO:0016021//integral component of membrane	NA	NA	NA	NP_001139093.1//IQ motif containing C [Danio rerio];XP_005156958.1//IQ motif containing C isoform X1 [Danio rerio]	IQ motif containing C
563797	1255	5.17667	1.82667	-1.50281	0.9882	Down	si:dkey-26c10.5	GO:0016021//integral component of membrane	NA	NA	K17515//C-type lectin domain family 9 member A;K10060//C-type lectin domain family 4 member F;K06502//CD69 antigen;K17513//C-type lectin superfamily 17 member A	NP_001313502.1//C-type lectin domain family 4 member C isoform 2 [Danio rerio];NP_001313501.1//C-type lectin domain family 4 member C isoform 1 [Danio rerio]	si:dkey-26c10.5
110440135	721	0.993333	2.45667	1.30635	0.988502	Up	LOC110440135	NA	NA	NA	K21073//actinin alpha 2/3	XP_021335869.1//alpha-actinin-2-like [Danio rerio]	alpha-actinin-2-like
777768	3444	3.02	6.93667	1.19969	0.98866	Up	fam46ba	NA	NA	NA	K05742//solute carrier family 9 (sodium/hydrogen exchanger), member 1	NP_001071274.1//uncharacterized protein LOC777768 [Danio rerio]	terminal nucleotidyltransferase 5ba
792896	1682	1.53667	0.636667	-1.27119	0.985506	Down	zgc:171506	GO:0005634//nucleus	GO:0000978//RNA polymerase II proximal promoter sequence-specific DNA binding	GO:0006357//regulation of transcription from RNA polymerase II promoter	K15413//nuclear autoantigen Sp-100	NP_001314741.1//uncharacterized protein LOC792896 isoform 1 [Danio rerio]	zgc:171506
561688	2726	1.15333	3.22667	1.48424	0.984617	Up	si:dkey-32e6.6	NA	NA	NA	K08119//extracellular matrix protein 2	XP_690189.3//extracellular matrix protein 2 [Danio rerio]	si:dkey-32e6.6
561773	1422	2.45	11.2167	2.19479	0.994836	Up	hrh3	GO:0016021//integral component of membrane	GO:0004969//histamine receptor activity	GO:0001505//regulation of neurotransmitter levels;GO:0007194//negative regulation of adenylate cyclase activity	K04151//histamine receptor H3	NP_001020689.1//histamine receptor H3 [Danio rerio]	histamine receptor H3
561863	5326	6.42333	2.59333	-1.30851	0.986571	Down	mbd6	GO:0010369//chromocenter;GO:0005634//nucleus	GO:0003677//DNA binding;GO:0003682//chromatin binding	GO:0002244//hematopoietic progenitor cell differentiation;GO:0060216//definitive hemopoiesis	K08864//tousled-like kinase [EC:2.7.11.1];K08809//striated muscle-specific serine/threonine protein kinase [EC:2.7.11.1]	XP_690360.3//methyl-CpG-binding domain protein 6 isoform X1 [Danio rerio];XP_009301045.1//methyl-CpG-binding domain protein 6 isoform X2 [Danio rerio]	methyl-CpG binding domain protein 6
100537332	2295	0.226667	5.65333	4.64046	1	Up	mafb	GO:0005634//nucleus	GO:0003677//DNA binding;GO:0003700//DNA binding transcription factor activity	GO:0006351//transcription, DNA-templated	K09035//transcription factor Maf	NP_001303598.1//v-maf avian musculoaponeurotic fibrosarcoma oncogene homolog b (paralog b) [Danio rerio]	v-maf avian musculoaponeurotic fibrosarcoma oncogene homolog b (paralog b)
767704	1196	1.48	0.14	-3.4021	0.995595	Down	zgc:153118	NA	GO:0046872//metal ion binding;GO:0016787//hydrolase activity;GO:0003676//nucleic acid binding	NA	K15049//endonuclease domain-containing 1 protein	XP_021326782.1//uncharacterized protein LOC767704 isoform X2 [Danio rerio]	zgc:153118
570654	9614	4.22667	2.06333	-1.03454	0.98419	Down	si:dkey-97a13.6	NA	GO:0030374//ligand-dependent nuclear receptor transcription coactivator activity	NA	K14326//regulator of nonsense transcripts 1 [EC:3.6.4.-]	XP_699251.2//helicase with zinc finger domain 2 [Danio rerio]	si:dkey-97a13.6
101886216	1470	3.02333	0.976667	-1.6302	0.988168	Down	LOC101886216	NA	NA	NA	K05069//interleukin 2 receptor beta	XP_005172113.1//interleukin-2 receptor subunit beta-like [Danio rerio]	interleukin-2 receptor subunit beta-like
563150	2303	12.0233	2.11333	-2.50824	1	Down	nr1d4a	GO:0005634//nucleus	GO:0003707//steroid hormone receptor activity;GO:0004887//thyroid hormone receptor activity;GO:0008270//zinc ion binding;GO:0043565//sequence-specific DNA binding	GO:0006351//transcription, DNA-templated	K03728//nuclear receptor subfamily 1 group D member 1	NP_001272465.1//nuclear receptor subfamily 1, group D, member 4a [Danio rerio];XP_021325494.1//nuclear receptor subfamily 1, group D, member 4a isoform X1 [Danio rerio]	nuclear receptor subfamily 1, group D, member 4a
567144	2771	0.126667	1.84	3.8606	0.999322	Up	slc16a4	GO:0005887//integral component of plasma membrane	GO:0008028//monocarboxylic acid transmembrane transporter activity	GO:0015718//monocarboxylic acid transport	K08181//MFS transporter, MCP family, solute carrier family 16 (monocarboxylic acid transporters), member 4	NP_001074068.2//monocarboxylate transporter 5 [Danio rerio]	solute carrier family 16, member 4
550377	3708	4.43	1.67667	-1.40171	0.985998	Down	sema6dl	GO:0005887//integral component of plasma membrane;GO:0016021//integral component of membrane	NA	NA	K06842//semaphorin 6	XP_005173707.1//semaphorin-6D isoform X4 [Danio rerio];XP_005173706.1//semaphorin-6D isoform X3 [Danio rerio];XP_009292082.1//semaphorin-6D isoform X2 [Danio rerio];NP_001017682.2//semaphorin-6D precursor [Danio rerio];XP_005173705.1//semaphorin-6D isoform X1 [Danio rerio]	sema domain, transmembrane domain (TM), and cytoplasmic domain, (semaphorin) 6D, like
793075	371	0.43	5.43333	3.65943	0.993748	Up	leap2	NA	NA	GO:0042742//defense response to bacterium	NA	NP_001122249.1//liver-expressed antimicrobial peptide 2 precursor [Danio rerio]	liver-expressed antimicrobial peptide 2
360145	2553	5.8	1.10333	-2.39418	0.993519	Down	mxc	GO:0031966//mitochondrial membrane	GO:0005525//GTP binding;GO:0008017//microtubule binding;GO:0003924//GTPase activity	GO:0003374//dynamin family protein polymerization involved in mitochondrial fission;GO:0061025//membrane fusion;GO:0051607//defense response to virus;GO:0043330//response to exogenous dsRNA;GO:0009615//response to virus;GO:0045087//innate immune response;GO:0000266//mitochondrial fission	K14754//interferon-induced GTP-binding protein Mx1	NP_001007285.1//interferon-induced GTP-binding protein MxC [Danio rerio]	myxovirus (influenza virus) resistance C
368416	2708	1.18667	0.49	-1.27606	0.964977	Down	gria3b	GO:0030054//cell junction;GO:0032281//AMPA glutamate receptor complex;GO:0045211//postsynaptic membrane	GO:0005234//extracellularly glutamate-gated ion channel activity;GO:0004971//AMPA glutamate receptor activity	NA	K05199//glutamate receptor 3	NP_938174.1//glutamate receptor 3 precursor [Danio rerio];XP_009305994.1//glutamate receptor 3 isoform X4 [Danio rerio];XP_021336662.1//glutamate receptor 3 isoform X3 [Danio rerio];XP_005157190.1//glutamate receptor 3 isoform X1 [Danio rerio]	glutamate receptor, ionotropic, AMPA 3b
100002070	1672	6.51333	2.74333	-1.24747	0.985523	Down	irf4a	GO:0005634//nucleus;GO:0000785//chromatin	GO:0001228//transcriptional activator activity, RNA polymerase II transcription regulatory region sequence-specific DNA binding;GO:0001077//transcriptional activator activity, RNA polymerase II proximal promoter sequence-specific DNA binding;GO:0001227//transcriptional repressor activity, RNA polymerase II transcription regulatory region sequence-specific DNA binding	GO:0002320//lymphoid progenitor cell differentiation;GO:0097535//lymphoid lineage cell migration into thymus;GO:0045638//negative regulation of myeloid cell differentiation	K09445//interferon regulatory factor 4	NP_001116182.1//interferon regulatory factor 4 [Danio rerio]	interferon regulatory factor 4a
563679	2707	2.48333	1.06667	-1.21917	0.990981	Down	zgc:136908	NA	GO:0005524//ATP binding;GO:0016787//hydrolase activity	NA	K13525//transitional endoplasmic reticulum ATPase	NP_001035017.1//transitional endoplasmic reticulum ATPase-like [Danio rerio]	zgc:136908
559834	4854	6.99667	3.04667	-1.19944	0.983021	Down	rc3h2	NA	GO:0003729//mRNA binding;GO:0046872//metal ion binding;GO:0004842//ubiquitin-protein transferase activity	GO:0010608//posttranscriptional regulation of gene expression	K15690//RING finger and CCCH-type zinc finger domain-containing protein	XP_688313.4//roquin-2 [Danio rerio]	ring finger and CCCH-type domains 2
101885476	1545	7.56	2.36	-1.6796	0.988647	Down	pld4	NA	NA	NA	K16860//phospholipase D3/4 [EC:3.1.4.4]	XP_021322934.1//phospholipase D4 [Danio rerio]	phospholipase D family member 4
101885322	3708	1.18667	0.426667	-1.47573	0.988886	Down	si:ch73-40a2.1	NA	NA	NA	K05106//Eph receptor A5 [EC:2.7.10.1];K05103//Eph receptor A2 [EC:2.7.10.1];K05115//AXL receptor tyrosine kinase [EC:2.7.10.1];K05105//Eph receptor A4 [EC:2.7.10.1];K05104//Eph receptor A3 [EC:2.7.10.1]	XP_009301289.1//hepatocyte growth factor receptor-like [Danio rerio]	si:ch73-40a2.1
100333618	1574	6.97333	3.48667	-1	0.974687	Down	LOC100333618	NA	NA	NA	K13088//ELAV-like protein 1;K13208//ELAV like protein 2/3/4	XP_017213345.1//RNA-binding motif, single-stranded-interacting protein 1-like [Danio rerio]	RNA-binding motif, single-stranded-interacting protein 1-like
108183484	2724	2.41	0.866667	-1.47548	0.97791	Down	LOC108183484	NA	NA	NA	K12800//NACHT, LRR and PYD domains-containing protein 3;K20865//NACHT, LRR and PYD domains-containing protein 12	XP_017210870.1//NLR family CARD domain-containing protein 3-like [Danio rerio]	NLR family CARD domain-containing protein 3-like
797750	10290	1.21667	0.533333	-1.18982	0.953851	Down	LOC797750	GO:0000785//chromatin;GO:0005677//chromatin silencing complex	GO:0003682//chromatin binding;GO:0000976//transcription regulatory region sequence-specific DNA binding	GO:0006342//chromatin silencing;GO:0031507//heterochromatin assembly	NA	XP_009298101.1//BAH and coiled-coil domain-containing protein 1-like isoform X1 [Danio rerio];XP_001338213.5//BAH and coiled-coil domain-containing protein 1-like isoform X2 [Danio rerio]	BAH and coiled-coil domain-containing protein 1-like
100329459	2470	1.56	0.76	-1.03747	0.976351	Down	slc25a29	NA	NA	NA	K15109//solute carrier family 25 (mitochondrial carnitine/acylcarnitine transporter), member 20/29	XP_002665132.2//mitochondrial basic amino acids transporter [Danio rerio]	solute carrier family 25 member 29
561624	1068	0.75	1.67667	1.16063	0.950948	Up	snx22	NA	GO:0035091//phosphatidylinositol binding	NA	K17941//sorting nexin-22/24	NP_001038839.2//sorting nexin 22-like [Danio rerio]	sorting nexin 22
378990	1678	7.47667	16.4933	1.14142	0.988849	Up	nudt4a	GO:0005634//nucleus;GO:0005737//cytoplasm	GO:0000298//endopolyphosphatase activity;GO:0008486//diphosphoinositol-polyphosphate diphosphatase activity;GO:0034432//bis(5'-adenosyl)-pentaphosphatase activity;GO:0050072//m7G(5')pppN diphosphatase activity;GO:0034431//bis(5'-adenosyl)-hexaphosphatase activity	GO:0071543//diphosphoinositol polyphosphate metabolic process;GO:1901907//diadenosine pentaphosphate catabolic process;GO:1901911//adenosine 5'-(hexahydrogen pentaphosphate) catabolic process;GO:1901909//diadenosine hexaphosphate catabolic process	K07766//diphosphoinositol-polyphosphate diphosphatase [EC:3.6.1.52]	NP_001296990.1//nudix-type motif 4 isoform 1 [Danio rerio];NP_001296991.1//nudix-type motif 4 isoform 2 [Danio rerio]	nudix (nucleoside diphosphate linked moiety X)-type motif 4a
103910348	1576	2.37667	1.00667	-1.23935	0.975363	Down	LOC103910348	NA	GO:0005096//GTPase activator activity	NA	K01134//arylsulfatase A [EC:3.1.6.8];K18270//Rab3 GTPase-activating protein catalytic subunit;K06792//aggrecan 1	XP_017210177.1//uncharacterized protein LOC103910348 [Danio rerio]	uncharacterized LOC103910348
567728	4024	1.71667	0.833333	-1.04264	0.951782	Down	LOC567728	NA	NA	NA	K00901//diacylglycerol kinase (ATP) [EC:2.7.1.107]	XP_005167673.1//diacylglycerol kinase beta isoform X2 [Danio rerio];XP_021334575.1//diacylglycerol kinase beta isoform X1 [Danio rerio];XP_021327838.1//diacylglycerol kinase beta isoform X2 [Danio rerio];XP_021327842.1//diacylglycerol kinase beta isoform X3 [Danio rerio]	diacylglycerol kinase beta-like
563270	1459	0.4	1.00333	1.32673	0.982749	Up	prelid3a	GO:0005758//mitochondrial intermembrane space	GO:1990050//phosphatidic acid transporter activity	NA	NA	XP_691726.1//PRELI domain containing protein 3A [Danio rerio]	PRELI domain containing 3A
450007	1785	21.6933	92.9567	2.09931	0.999353	Up	fhl2b	NA	GO:0046872//metal ion binding	NA	K14380//four and a half LIM domains protein 2	NP_001006028.2//four and a half LIM domains 2b [Danio rerio]	four and a half LIM domains 2b
553174	2460	3.76667	11.4267	1.60104	1	Up	ncs1b	NA	GO:0005509//calcium ion binding	NA	K19932//neuronal calcium sensor 1	XP_020446249.1//neuronal calcium sensor 1 isoform X2 [Monopterus albus]	neuronal calcium sensor 1b
100034574	860	1.71	0.296667	-2.52708	0.994973	Down	si:ch211-193k19.2	GO:0016021//integral component of membrane	NA	NA	K13024//inositol-hexakisphosphate/diphosphoinositol-pentakisphosphate 1-kinase [EC:2.7.4.24];K04256//c-opsin;K08768//perilipin-1	XP_017207660.1//uncharacterized protein LOC100034574 isoform X1 [Danio rerio];NP_001076557.1//uncharacterized protein LOC100034574 [Danio rerio]	si:ch211-193k19.2
321945	1632	7.8	22.24	1.51161	1	Up	ahsa1b	NA	GO:0001671//ATPase activator activity;GO:0051087//chaperone binding	GO:0006950//response to stress	K04131//muscarinic acetylcholine receptor M3	NP_997767.1//activator of 90 kDa heat shock protein ATPase homolog 1 [Danio rerio]	AHA1, activator of heat shock protein ATPase homolog 1b
558541	2337	1.15333	0.443333	-1.37935	0.978632	Down	cyp3c4	GO:0016021//integral component of membrane	GO:0016705//oxidoreductase activity, acting on paired donors, with incorporation or reduction of molecular oxygen;GO:0020037//heme binding;GO:0005506//iron ion binding;GO:0004497//monooxygenase activity	NA	K17860//cytochrome P450 family 3 subfamily C	NP_001071016.1//cytochrome P450, family 3, subfamily C, polypeptide 4 [Danio rerio]	cytochrome P450, family 3, subfamily C, polypeptide 4
100149876	3274	6.59667	3.00667	-1.13357	0.97715	Down	crebrf	NA	GO:0003700//DNA binding transcription factor activity	NA	K21554//CREB3 regulatory factor	XP_005170343.1//CREB3 regulatory factor isoform X1 [Danio rerio]	creb3 regulatory factor
100334604	657	26.98	4.73667	-2.50995	1	Down	LOC100334604	GO:0005615//extracellular space	GO:0048248//CXCR3 chemokine receptor binding;GO:0008009//chemokine activity;GO:0042056//chemoattractant activity	GO:0007186//G-protein coupled receptor signaling pathway;GO:0002690//positive regulation of leukocyte chemotaxis;GO:0042127//regulation of cell proliferation;GO:0070098//chemokine-mediated signaling pathway;GO:0032496//response to lipopolysaccharide;GO:0006954//inflammatory response;GO:0010818//T cell chemotaxis;GO:0006955//immune response	K12672//C-X-C motif chemokine 11	XP_002662102.3//C-X-C motif chemokine 11-6-like [Danio rerio]	C-X-C motif chemokine 11-6-like
447937	851	5.07333	10.3967	1.03512	0.990409	Up	zgc:101851	NA	NA	NA	NA	NP_001004675.1//UPF0538 protein C2orf76 homolog [Danio rerio]	zgc:101851
792160	1967	34.7433	10.0233	-1.79337	0.999999	Down	irf1b	GO:0005634//nucleus	GO:0003700//DNA binding transcription factor activity;GO:0044212//transcription regulatory region DNA binding	GO:0050688//regulation of defense response to virus;GO:0006351//transcription, DNA-templated;GO:0009615//response to virus;GO:0006915//apoptotic process;GO:0008285//negative regulation of cell proliferation;GO:0050776//regulation of immune response	K09444//interferon regulatory factor 1	NP_991310.1//interferon regulatory factor 1 [Danio rerio]	interferon regulatory factor 1b
368326	1355	2.39667	0.78	-1.61948	0.984007	Down	il13ra2	GO:0016021//integral component of membrane	NA	NA	K05077//interleukin 13 receptor alpha-2	NP_001107203.1//interleukin-13 receptor subunit alpha-2 precursor [Danio rerio]	interleukin 13 receptor, alpha 2
566537	4634	29.22	75.95	1.37809	1	Up	slc38a2	GO:0005887//integral component of plasma membrane	GO:0015293//symporter activity;GO:0015171//amino acid transmembrane transporter activity	GO:0003333//amino acid transmembrane transport;GO:0006814//sodium ion transport	K14207//solute carrier family 38 (sodium-coupled neutral amino acid transporter), member 2	NP_001038569.1//sodium-coupled neutral amino acid transporter 2 [Danio rerio]	solute carrier family 38, member 2
560064	1970	9.43667	2.39	-1.98127	0.995998	Down	tmcc2	GO:0016021//integral component of membrane	NA	NA	K16288//receptor-interacting serine/threonine-protein kinase 5 [EC:2.7.11.1]	NP_001038384.1//transmembrane and coiled-coil domains protein 2 [Danio rerio]	transmembrane and coiled-coil domain family 2
503502	2575	8.04333	2.94333	-1.45034	0.995939	Down	crabp2b	NA	GO:0008289//lipid binding;GO:0005215//transporter activity	GO:0048385//regulation of retinoic acid receptor signaling pathway;GO:0021575//hindbrain morphogenesis	K17289//cellular retinoic acid-binding protein 2	NP_001012501.2//cellular retinoic acid-binding protein 2 [Danio rerio];NP_001307323.1//cellular retinoic acid-binding protein 2 [Danio rerio]	cellular retinoic acid binding protein 2, b
565996	2967	1.16	0.58	-1	0.969399	Down	fam131ba	NA	NA	NA	K03260//translation initiation factor 4G;K05010//chloride channel 1, skeletal muscle	XP_017207892.1//protein FAM131B isoform X1 [Danio rerio];XP_021323957.1//protein FAM131B isoform X2 [Danio rerio];XP_021323958.1//protein FAM131B isoform X5 [Danio rerio];XP_009292351.2//protein FAM131B isoform X3 [Danio rerio];XP_009292352.2//protein FAM131B isoform X4 [Danio rerio]	family with sequence similarity 131, member Ba
503752	1251	1.04	2.98333	1.52034	0.990782	Up	ptrh1	NA	GO:0004045//aminoacyl-tRNA hydrolase activity	NA	K01056//peptidyl-tRNA hydrolase, PTH1 family [EC:3.1.1.29]	NP_001013348.1//probable peptidyl-tRNA hydrolase [Danio rerio]	peptidyl-tRNA hydrolase 1 homolog
58114	1284	9.94667	35.75	1.84566	0.995427	Up	actc1b	GO:0005856//cytoskeleton;GO:0005737//cytoplasm	GO:0005524//ATP binding	GO:0035050//embryonic heart tube development	K10354//actin, alpha skeletal muscle;K12314//actin, alpha cardiac muscle	XP_021178877.1//actin, alpha cardiac-like [Fundulus heteroclitus]	actin, alpha, cardiac muscle 1b
553816	2951	2.71333	6.34	1.22442	0.994417	Up	inhbab	GO:0005576//extracellular region	GO:0008083//growth factor activity;GO:0005179//hormone activity	NA	K04667//inhibin, beta	NP_001018166.1//inhibin beta A chain precursor [Danio rerio]	inhibin subunit beta Ab
561635	3236	42.98	91.1433	1.08447	1	Up	mylk3	GO:0005622//intracellular;GO:0005737//cytoplasm	GO:0005524//ATP binding;GO:0004687//myosin light chain kinase activity	GO:0018107//peptidyl-threonine phosphorylation;GO:0018105//peptidyl-serine phosphorylation;GO:0035556//intracellular signal transduction;GO:0048769//sarcomerogenesis;GO:0055005//ventricular cardiac myofibril assembly;GO:0003007//heart morphogenesis	K00907//myosin-light-chain kinase [EC:2.7.11.18]	NP_001099057.1//myosin light chain kinase 3 [Danio rerio]	myosin light chain kinase 3
101884219	1559	1.96667	0.88	-1.16018	0.979957	Down	crtam	GO:0005887//integral component of plasma membrane;GO:0005913//cell-cell adherens junction	GO:0050839//cell adhesion molecule binding;GO:0004872//receptor activity;GO:0005102//receptor binding;GO:0042803//protein homodimerization activity	GO:0002860//positive regulation of natural killer cell mediated cytotoxicity directed against tumor cell target;GO:0007156//homophilic cell adhesion via plasma membrane adhesion molecules;GO:0008037//cell recognition;GO:0007157//heterophilic cell-cell adhesion via plasma membrane cell adhesion molecules	K16361//cytotoxic and regulatory T-cell molecule	XP_005172764.1//cytotoxic and regulatory T-cell molecule [Danio rerio]	cytotoxic and regulatory T-cell molecule
560428	2147	0.473333	1.46667	1.63161	0.994258	Up	hpdl	NA	GO:0046872//metal ion binding;GO:0003868//4-hydroxyphenylpyruvate dioxygenase activity;GO:0016701//oxidoreductase activity, acting on single donors with incorporation of molecular oxygen	GO:0009072//aromatic amino acid family metabolic process	K00457//4-hydroxyphenylpyruvate dioxygenase [EC:1.13.11.27]	XP_017213953.1//4-hydroxyphenylpyruvate dioxygenase-like protein isoform X1 [Danio rerio];NP_001103178.1//4-hydroxyphenylpyruvate dioxygenase-like protein [Danio rerio]	4-hydroxyphenylpyruvate dioxygenase-like
569265	8863	1.93	0.813333	-1.24668	0.987692	Down	LOC569265	NA	NA	NA	K20865//NACHT, LRR and PYD domains-containing protein 12	XP_021325111.1//uncharacterized protein LOC569265 isoform X1 [Danio rerio];XP_009294409.1//protein NLRC5 isoform X3 [Danio rerio];XP_005174054.1//protein NLRC5 isoform X2 [Danio rerio]	novel NACHT domain containing protein
767719	1479	1.04333	0.296667	-1.81429	0.980446	Down	zgc:153720	GO:0016021//integral component of membrane	NA	GO:0007165//signal transduction	NA	NP_001070125.1//uncharacterized protein LOC767719 [Danio rerio]	zgc:153720
560601	1202	5.34333	2.55667	-1.06348	0.981397	Down	slc8b1	NA	NA	NA	K13754//solute carrier family 24 (sodium/potassium/calcium exchanger), member 6	XP_021333605.1//sodium/potassium/calcium exchanger 6, mitochondrial [Danio rerio]	solute carrier family 8 (sodium/lithium/calcium exchanger), member B1
100037349	1859	7.29667	14.7167	1.01214	0.98289	Up	mlycd	NA	GO:0050080//malonyl-CoA decarboxylase activity	GO:0006633//fatty acid biosynthetic process	K01578//malonyl-CoA decarboxylase [EC:4.1.1.9]	NP_001082972.1//malonyl-CoA decarboxylase, mitochondrial [Danio rerio]	malonyl-CoA decarboxylase
100535674	2129	2.86667	1.18	-1.28059	0.98811	Down	LOC100535674	NA	NA	NA	K20899//guanylate-binding protein 1/3/4/7	XP_021322938.1//guanylate-binding protein 1-like [Danio rerio]	guanylate-binding protein 1-like
560560	1841	2.99333	7.59333	1.34298	0.990021	Up	ywhag2	NA	GO:0019904//protein domain specific binding	NA	K16198//14-3-3 protein gamma/eta	XP_689050.2//14-3-3 protein gamma-1 [Danio rerio]	3-monooxygenase/tryptophan 5-monooxygenase activation protein, gamma polypeptide 2
569051	1865	19.1	7.64333	-1.3213	0.999997	Down	serpinb14	GO:0005615//extracellular space	NA	NA	K13963//serpin B	XP_002665111.3//leukocyte elastase inhibitor [Danio rerio]	serpin peptidase inhibitor, clade B (ovalbumin), member 14
101884821	1316	11.8733	4.98	-1.25351	0.982787	Down	LOC101884821	NA	NA	NA	K10381//desmoplakin	XP_005173887.2//desmoplakin-like [Danio rerio]	desmoplakin-like
100037332	1374	1.17333	2.88667	1.29879	0.984162	Up	zgc:162608	GO:0072562//blood microparticle;GO:0034364//high-density lipoprotein particle;GO:0042627//chylomicron	GO:0031210//phosphatidylcholine binding;GO:0060228//phosphatidylcholine-sterol O-acyltransferase activator activity;GO:0015485//cholesterol binding;GO:0017127//cholesterol transporter activity	GO:0019433//triglyceride catabolic process;GO:0010898//positive regulation of triglyceride catabolic process;GO:0046470//phosphatidylcholine metabolic process;GO:0030300//regulation of intestinal cholesterol absorption;GO:0006695//cholesterol biosynthetic process;GO:0033344//cholesterol efflux;GO:0034380//high-density lipoprotein particle assembly;GO:0034372//very-low-density lipoprotein particle…	K08760//apolipoprotein A-IV	NP_001082956.1//uncharacterized protein LOC100037332 [Danio rerio];XP_005157555.1//uncharacterized protein LOC100037332 isoform X1 [Danio rerio]	zgc:162608
393442	2156	0.29	1.16333	2.00414	0.995087	Up	crispld1b	GO:0005576//extracellular region	NA	NA	K19919//cysteine-rich secretory protein	XP_009296842.1//cysteine-rich secretory protein LCCL domain-containing 1 isoform X1 [Danio rerio];NP_956764.1//cysteine-rich secretory protein LCCL domain-containing 1 [Danio rerio]	cysteine-rich secretory protein LCCL domain containing 1b
100170820	530	21.24	10.4967	-1.01685	0.993403	Down	ccl34a.4	GO:0005615//extracellular space;GO:0005576//extracellular region	GO:0008009//chemokine activity;GO:0048020//CCR chemokine receptor binding	GO:0007186//G-protein coupled receptor signaling pathway;GO:0048247//lymphocyte chemotaxis;GO:0030593//neutrophil chemotaxis;GO:0070098//chemokine-mediated signaling pathway;GO:0043547//positive regulation of GTPase activity;GO:0071356//cellular response to tumor necrosis factor;GO:0006954//inflammatory response;GO:0071346//cellular response to interferon-gamma;GO:0071347//cellular response to in…	K16062//C-C motif chemokine 21;K12964//C-C motif chemokine 4;K21097//C-C motif chemokine 24	NP_001124127.1//uncharacterized protein LOC100170820 precursor [Danio rerio]	chemokine (C-C motif) ligand 34a, duplicate 4
100124610	883	5.99	2.69	-1.15495	0.980305	Down	timp4.3	GO:0005615//extracellular space;GO:0005576//extracellular region;GO:0005578//proteinaceous extracellular matrix	GO:0002020//protease binding;GO:0008191//metalloendopeptidase inhibitor activity	GO:0009725//response to hormone;GO:0034097//response to cytokine;GO:0043086//negative regulation of catalytic activity;GO:0051045//negative regulation of membrane protein ectodomain proteolysis	K16866//metalloproteinase inhibitor 3	NP_001313362.1//TIMP metallopeptidase inhibitor 4a precursor [Danio rerio]	TIMP metallopeptidase inhibitor 4, tandem duplicate 3
553801	3460	1.28333	3.40667	1.40846	0.980973	Up	fam219ab	NA	NA	NA	NA	XP_005171912.1//uncharacterized protein LOC553801 isoform X1 [Danio rerio];XP_005171913.1//uncharacterized protein LOC553801 isoform X2 [Danio rerio];NP_001018599.1//uncharacterized protein LOC553801 [Danio rerio]	family with sequence similarity 219, member Ab
101885099	2218	10.81	4.52	-1.25797	0.988501	Down	LOC101885099	NA	NA	NA	K18080//tensin	AAI33086.1//Zgc:158345 protein [Danio rerio]	tensin-3-like
100535003	2316	4.30333	1.51333	-1.50772	0.979116	Down	ngfra	GO:0005634//nucleus;GO:0005887//integral component of plasma membrane;GO:0043005//neuron projection	GO:0048406//nerve growth factor binding;GO:0005031//tumor necrosis factor-activated receptor activity	GO:0010977//negative regulation of neuron projection development;GO:0097190//apoptotic signaling pathway;GO:0006955//immune response;GO:0042127//regulation of cell proliferation;GO:0032496//response to lipopolysaccharide;GO:0007411//axon guidance;GO:0042981//regulation of apoptotic process;GO:0006954//inflammatory response	K02583//nerve growth factor receptor (TNFR superfamily member 16)	XP_003198133.2//tumor necrosis factor receptor superfamily member 16 isoform X1 [Danio rerio];XP_021327085.1//tumor necrosis factor receptor superfamily member 16 isoform X2 [Danio rerio]	nerve growth factor receptor a (TNFR superfamily, member 16)
100333391	2507	0.583333	1.39	1.25269	0.868002	Up	LOC100333391	NA	NA	NA	K16506//protocadherin Fat 1/2/3;K21440//ankyrin repeat domain-containing protein 50;K13210//far upstream element-binding protein;K05209//glutamate receptor ionotropic, NMDA 2A;K05769//Rho guanine nucleotide exchange factor 4/29	XP_002663225.3//uncharacterized protein K02A2.6-like [Danio rerio]	uncharacterized protein K02A2.6-like
81581	1145	1.50667	0.26	-2.53478	0.983378	Down	cldnb	GO:0005923//bicellular tight junction;GO:0016021//integral component of membrane;GO:0005886//plasma membrane	GO:0005198//structural molecule activity	GO:0002028//regulation of sodium ion transport;GO:0048884//neuromast development	K06087//claudin	NP_571838.1//claudin b [Danio rerio]	claudin b
795785	565	70.6167	31.43	-1.16787	1	Down	cxcl18b	GO:0005615//extracellular space	GO:0045236//CXCR chemokine receptor binding;GO:0051916//granulocyte colony-stimulating factor binding;GO:0008009//chemokine activity	GO:0007186//G-protein coupled receptor signaling pathway;GO:0002690//positive regulation of leukocyte chemotaxis;GO:0042127//regulation of cell proliferation;GO:0070098//chemokine-mediated signaling pathway;GO:0071621//granulocyte chemotaxis;GO:0032496//response to lipopolysaccharide;GO:0006954//inflammatory response;GO:0006955//immune response	K10032//C-X-C motif chemokine 13	NP_001108532.1//chemokine (C-X-C motif) ligand 18b precursor [Danio rerio]	chemokine (C-X-C motif) ligand 18b
103909014	435	15.2033	2.69333	-2.49692	0.997466	Down	nkl.1	NA	NA	GO:0006629//lipid metabolic process	K12382//saposin	NP_001298723.1//uncharacterized protein LOC103909014 precursor [Danio rerio]	NK-lysin tandem duplicate 1
30286	1987	9.84667	23.8967	1.2791	0.997434	Up	ndrg3a	GO:0005737//cytoplasm	NA	GO:0007165//signal transduction	K18266//protein NDRG1	NP_955811.1//ndrg family member 3a [Danio rerio];XP_005169306.1//ndrg family member 3a isoform X1 [Danio rerio];XP_005169307.1//ndrg family member 3a isoform X2 [Danio rerio]	ndrg family member 3a
795191	3076	11.81	4.25333	-1.47334	0.994996	Down	ky	NA	NA	NA	K14786//protein KRI1	XP_021329953.1//kyphoscoliosis peptidase isoform X1 [Danio rerio];XP_021329955.1//kyphoscoliosis peptidase isoform X3 [Danio rerio];XP_021329954.1//kyphoscoliosis peptidase isoform X2 [Danio rerio];XP_021336440.1//kyphoscoliosis peptidase isoform X1 [Danio rerio]	kyphoscoliosis peptidase
494031	3003	67.26	151.7	1.1734	1	Up	usp2a	NA	GO:0036459//thiol-dependent ubiquitinyl hydrolase activity	GO:0006511//ubiquitin-dependent protein catabolic process;GO:0016579//protein deubiquitination	K11833//ubiquitin carboxyl-terminal hydrolase 2 [EC:3.4.19.12]	XP_005157573.1//ubiquitin carboxyl-terminal hydrolase 2 isoform X3 [Danio rerio];XP_005157570.1//ubiquitin carboxyl-terminal hydrolase 2 isoform X1 [Danio rerio];XP_005157572.1//ubiquitin carboxyl-terminal hydrolase 2 isoform X2 [Danio rerio];NP_001008574.2//ubiquitin carboxyl-terminal hydrolase 2 [Danio rerio]	ubiquitin specific peptidase 2a
768159	2958	1.07	2.86667	1.42176	0.984577	Up	si:ch211-195b13.1	GO:0005634//nucleus;GO:0005737//cytoplasm	GO:0004674//protein serine/threonine kinase activity;GO:0005524//ATP binding;GO:0035091//phosphatidylinositol binding	GO:0018105//peptidyl-serine phosphorylation;GO:0048812//neuron projection morphogenesis;GO:0035556//intracellular signal transduction	K13302//serum/glucocorticoid-regulated kinase 1 [EC:2.7.11.1]	XP_005170132.1//serum/glucocorticoid regulated kinase 1-like isoform X1 [Danio rerio];NP_001070770.2//serum/glucocorticoid regulated kinase 1-like [Danio rerio]	si:ch211-195b13.1
100148554	1995	11.7133	3.28333	-1.83492	0.992219	Down	si:dkeyp-9d4.2	NA	GO:0005525//GTP binding	NA	NA	XP_009304423.1//interferon-induced protein 44-like [Danio rerio]	si:dkeyp-9d4.2
563034	2046	1.38	0.53	-1.3806	0.984089	Down	zgc:171731	NA	GO:0004197//cysteine-type endopeptidase activity	NA	K01370//caspase 1 [EC:3.4.22.36]	NP_001103182.1//uncharacterized protein LOC563034 [Danio rerio]	zgc:171731
110439183	527	1.84667	5.35333	1.53551	0.970308	Up	LOC110439183	NA	GO:0000287//magnesium ion binding;GO:0004450//isocitrate dehydrogenase (NADP+) activity;GO:0051287//NAD binding	GO:0006099//tricarboxylic acid cycle;GO:0006102//isocitrate metabolic process;GO:0030097//hemopoiesis	K00031//isocitrate dehydrogenase [EC:1.1.1.42]	XP_021329864.1//isocitrate dehydrogenase [NADP] cytoplasmic-like, partial [Danio rerio]	isocitrate dehydrogenase [NADP] cytoplasmic-like
394091	1794	0.52	1.43	1.45943	0.965199	Up	sh3gl2a	GO:0005737//cytoplasm	NA	GO:0006897//endocytosis	K11247//endophilin-A	NP_957410.1//endophilin-A1 [Danio rerio]	SH3 domain containing GRB2 like 2a, endophilin A1
559668	2688	0.483333	1.09	1.17324	0.984308	Up	slc29a4	GO:0016021//integral component of membrane	GO:0005337//nucleoside transmembrane transporter activity;GO:0008504//monoamine transmembrane transporter activity	NA	K03323//solute carrier family 29 (equilibrative nucleoside transporter), member 4	XP_005164190.1//equilibrative nucleoside transporter 4 isoform X1 [Danio rerio];NP_001074041.1//equilibrative nucleoside transporter 4 [Danio rerio]	solute carrier family 29 (equilibrative nucleoside transporter), member 4
550445	1600	75.76	158.153	1.06182	0.995226	Up	acta1a	GO:0044297//cell body;GO:0005737//cytoplasm;GO:0030027//lamellipodium;GO:0030175//filopodium	GO:0005524//ATP binding	GO:0010628//positive regulation of gene expression;GO:0090131//mesenchyme migration	K12314//actin, alpha cardiac muscle;K10354//actin, alpha skeletal muscle	XP_018928380.1//PREDICTED: actin, alpha skeletal muscle 2-like isoform X1 [Cyprinus carpio]	actin, alpha 1a, skeletal muscle
101882236	1428	0.726667	2.71	1.89893	0.981744	Up	rp1l1a	GO:0005930//axoneme	NA	GO:0021549//cerebellum development;GO:0060041//retina development in camera-type eye;GO:0035082//axoneme assembly;GO:0042461//photoreceptor cell development;GO:0035556//intracellular signal transduction;GO:0060026//convergent extension	K19538//retinitis pigmentosa 1	XP_005169865.1//retinitis pigmentosa 1-like 1 protein isoform X1 [Danio rerio];XP_021328720.1//retinitis pigmentosa 1-like 1 protein isoform X2 [Danio rerio]	retinitis pigmentosa 1-like 1a
100333818	1842	2.13	1.05	-1.02046	0.981555	Down	ccdc15	NA	NA	NA	K16752//coiled-coil domain-containing protein 15	XP_009300158.1//coiled-coil domain-containing protein 15 [Danio rerio]	coiled-coil domain containing 15
103909970	1069	5.01333	1.89667	-1.4023	0.982274	Down	LOC103909970	GO:0005578//proteinaceous extracellular matrix	GO:0005201//extracellular matrix structural constituent;GO:0005540//hyaluronic acid binding	GO:0007155//cell adhesion;GO:0001501//skeletal system development;GO:0007417//central nervous system development;GO:0002040//sprouting angiogenesis	K06848//hyaluronan and proteoglycan link protein 1	XP_021326662.1//hyaluronan and proteoglycan link protein 1-like [Danio rerio]	hyaluronan and proteoglycan link protein 1-like
100034609	4687	2.12333	0.78	-1.44478	0.98324	Down	dusp10	NA	GO:0017017//MAP kinase tyrosine/serine/threonine phosphatase activity;GO:0004725//protein tyrosine phosphatase activity	NA	K20216//dual specificity phosphatase 10 [EC:3.1.3.16 3.1.3.48]	XP_003200822.1//dual specificity protein phosphatase 10 [Danio rerio]	dual specificity phosphatase 10
556199	5679	7.15	27	1.91694	0.99793	Up	phka2	GO:0005964//phosphorylase kinase complex	GO:0003824//catalytic activity;GO:0005516//calmodulin binding	GO:0005977//glycogen metabolic process;GO:0006468//protein phosphorylation	K07190//phosphorylase kinase alpha/beta subunit	XP_021335546.1//phosphorylase b kinase regulatory subunit alpha, liver isoform isoform X1 [Danio rerio];XP_009304442.1//phosphorylase b kinase regulatory subunit alpha, liver isoform isoform X2 [Danio rerio];XP_684044.4//phosphorylase b kinase regulatory subunit alpha, liver isoform isoform X3 [Danio rerio]	phosphorylase kinase, alpha 2 (liver)
541397	2352	0.573333	1.6	1.48063	0.982838	Up	cnih2	GO:0016021//integral component of membrane	NA	GO:0006810//transport	K20368//protein cornichon	XP_019714572.1//PREDICTED: protein cornichon homolog 2 isoform X1 [Hippocampus comes]	cornichon family AMPA receptor auxiliary protein 2
797613	2499	2.40667	0.963333	-1.32093	0.988442	Down	raver2	GO:0005634//nucleus	GO:0003723//RNA binding;GO:0003676//nucleic acid binding	GO:0000398//mRNA splicing, via spliceosome	K13201//nucleolysin TIA-1/TIAR;K13214//non-POU domain-containing octamer-binding protein;K13219//splicing factor, proline- and glutamine-rich;K11219//non-receptor tyrosine-protein kinase TYK2 [EC:2.7.10.2]	XP_001338083.4//ribonucleoprotein PTB-binding 2 isoform X1 [Danio rerio]	ribonucleoprotein, PTB-binding 2
100536206	955	0.86	1.83667	1.09468	0.973599	Up	LOC100536206	NA	NA	NA	K12606//CCR4-NOT transcription complex subunit 9;K02519//translation initiation factor IF-2	XP_009302352.1//LOW QUALITY PROTEIN: glycosyltransferase family 92 protein F13G3.3-like, partial [Danio rerio]	glycosyltransferase family 92 protein F13G3.3-like
553184	1046	0.566667	1.33	1.23085	0.952489	Up	crybb3	NA	GO:0005212//structural constituent of eye lens	GO:0007601//visual perception	K16810//TBCC domain-containing protein 1	NP_001018140.1//beta-crystallin B3 [Danio rerio]	crystallin, beta B3
100331978	390	0.516667	1.17	1.1792	0.896833	Up	ccl34b.9	GO:0005615//extracellular space;GO:0005576//extracellular region	GO:0008009//chemokine activity;GO:0048020//CCR chemokine receptor binding	GO:0007186//G-protein coupled receptor signaling pathway;GO:0048247//lymphocyte chemotaxis;GO:0030593//neutrophil chemotaxis;GO:0070098//chemokine-mediated signaling pathway;GO:0043547//positive regulation of GTPase activity;GO:0071356//cellular response to tumor necrosis factor;GO:0006954//inflammatory response;GO:0071346//cellular response to interferon-gamma;GO:0071347//cellular response to in…	NA	NP_001171407.1//chemokine (C-C motif) ligand 34b, duplicate 9 precursor [Danio rerio]	chemokine (C-C motif) ligand 34b, duplicate 9
564033	1693	1.34333	0.323333	-2.05472	0.988422	Down	si:dkey-58f10.6	NA	NA	NA	K18626//trichohyalin;K16524//A-kinase anchor protein 7	XP_021331939.1//uncharacterized protein LOC564033 isoform X1 [Danio rerio];NP_001313483.1//uncharacterized protein LOC564033 [Danio rerio]	si:dkey-58f10.6
664718	1418	1.5	0.0633333	-4.56585	0.999975	Down	krt1-19d	GO:0005882//intermediate filament	GO:0005198//structural molecule activity	NA	K07604//type I keratin, acidic	AAI35069.1//Krt1-19d protein, partial [Danio rerio]	keratin, type 1, gene 19d
556915	1637	6.81	3.37667	-1.01206	0.973293	Down	vezf1b	NA	GO:0003676//nucleic acid binding	NA	K09228//KRAB domain-containing zinc finger protein;K03252//translation initiation factor 3 subunit C	NP_001073432.1//vascular endothelial zinc finger 1 [Danio rerio]	vascular endothelial zinc finger 1b
570795	3320	1.46	0.72	-1.0199	0.965739	Down	fhod3b	NA	NA	NA	K05740//diaphanous 1;K05741//diaphanous 2;K01907//acetoacetyl-CoA synthetase [EC:6.2.1.16]	XP_021322566.1//FH1/FH2 domain-containing protein 3 isoform X1 [Danio rerio];XP_021322568.1//FH1/FH2 domain-containing protein 3 isoform X3 [Danio rerio];XP_021322569.1//FH1/FH2 domain-containing protein 3 isoform X4 [Danio rerio];XP_021322567.1//FH1/FH2 domain-containing protein 3 isoform X2 [Danio rerio];XP_021328652.1//FH1/FH2 domain-containing protein 3 isoform X5 [Danio rerio]	formin homology 2 domain containing 3b
101669768	1643	3.05667	1.36333	-1.16482	0.983249	Down	b4gat1	GO:0005794//Golgi apparatus;GO:0016021//integral component of membrane;GO:0000139//Golgi membrane	GO:0046872//metal ion binding;GO:0015020//glucuronosyltransferase activity	GO:0006486//protein glycosylation;GO:0035269//protein O-linked mannosylation;GO:0048747//muscle fiber development	K21032//beta-1,4-glucuronyltransferase 1 [EC:2.4.1.-]	NP_001265757.1//beta-1,4-glucuronyltransferase 1 [Danio rerio]	beta-1,4-glucuronyltransferase 1
562517	5192	2.92333	1.4	-1.06219	0.980603	Down	anln	NA	NA	GO:0003094//glomerular filtration;GO:0008356//asymmetric cell division;GO:0032836//glomerular basement membrane development;GO:0072015//glomerular visceral epithelial cell development	K18621//actin-binding protein anillin	XP_005159718.1//anillin isoform X1 [Danio rerio];NP_001096146.2//anillin [Danio rerio]	anillin, actin binding protein
570456	1646	10.1267	3.63333	-1.47879	0.988613	Down	rsad2	GO:0005811//lipid droplet;GO:0005789//endoplasmic reticulum membrane	GO:0046872//metal ion binding;GO:0051539//4 iron, 4 sulfur cluster binding;GO:0003824//catalytic activity;GO:0051536//iron-sulfur cluster binding	GO:0051607//defense response to virus;GO:0009615//response to virus;GO:0045087//innate immune response	K15045//radical S-adenosyl methionine domain-containing protein 2	NP_001020727.1//radical S-adenosyl methionine domain-containing protein 2 [Danio rerio]	radical S-adenosyl methionine domain containing 2
445073	1170	6.45667	2.49667	-1.37079	0.987558	Down	socs1a	GO:0005737//cytoplasm	GO:0004860//protein kinase inhibitor activity	GO:0032868//response to insulin;GO:0016567//protein ubiquitination;GO:0046426//negative regulation of JAK-STAT cascade;GO:0051896//regulation of protein kinase B signaling;GO:0060336//negative regulation of interferon-gamma-mediated signaling pathway;GO:0035556//intracellular signal transduction;GO:0060042//retina morphogenesis in camera-type eye;GO:0042509//regulation of tyrosine phosphorylation…	K04694//suppressor of cytokine signaling 1	NP_001003467.1//suppressor of cytokine signaling 1 [Danio rerio]	suppressor of cytokine signaling 1a
108179102	1350	0.953333	2.12333	1.15528	0.950773	Up	LOC108179102	NA	NA	NA	K09228//KRAB domain-containing zinc finger protein;K10518//zinc finger and BTB domain-containing protein 47	XP_005161598.1//gastrula zinc finger protein XlCGF7.1-like isoform X1 [Danio rerio];XP_021325150.1//gastrula zinc finger protein XlCGF7.1-like isoform X2 [Danio rerio]	gastrula zinc finger protein XlCGF7.1-like
405763	4297	26.08	78.0267	1.58102	1	Up	kcnh6a	GO:0005887//integral component of plasma membrane;GO:0016021//integral component of membrane	GO:0005249//voltage-gated potassium channel activity;GO:0005216//ion channel activity;GO:0005267//potassium channel activity	GO:0086013//membrane repolarization during cardiac muscle cell action potential;GO:0008016//regulation of heart contraction;GO:0060047//heart contraction;GO:0086091//regulation of heart rate by cardiac conduction;GO:0060307//regulation of ventricular cardiac muscle cell membrane repolarization	K04909//potassium voltage-gated channel Eag-related subfamily H member 6	NP_998002.1//potassium voltage-gated channel subfamily H member 6 [Danio rerio];XP_005164065.1//potassium voltage-gated channel subfamily H member 6 isoform X2 [Danio rerio];XP_005164064.1//potassium voltage-gated channel subfamily H member 6 isoform X1 [Danio rerio];XP_009297800.1//potassium voltage-gated channel subfamily H member 6 isoform X3 [Danio rerio]	potassium voltage-gated channel, subfamily H (eag-related), member 6a
767684	1231	1.08	2.29	1.08432	0.957392	Up	itln1	NA	NA	NA	K17527//intelectin	XP_017211257.1//intelectin 1 isoform X1 [Danio rerio];NP_001070090.1//intelectin 1 precursor [Danio rerio]	intelectin 1
369197	2802	4.49	2.2	-1.02921	0.969503	Down	stat5a	GO:0005634//nucleus;GO:0005737//cytoplasm	GO:0003677//DNA binding;GO:0004871//signal transducer activity;GO:0003700//DNA binding transcription factor activity	GO:0030098//lymphocyte differentiation;GO:0048821//erythrocyte development;GO:0007259//JAK-STAT cascade;GO:0045944//positive regulation of transcription from RNA polymerase II promoter;GO:0006351//transcription, DNA-templated;GO:0045639//positive regulation of myeloid cell differentiation;GO:0060397//JAK-STAT cascade involved in growth hormone signaling pathway;GO:0030218//erythrocyte differentia…	K11224//signal transducer and activator of transcription 5B	NP_919368.2//signal transducer and activator of transcription 5a [Danio rerio]	signal transducer and activator of transcription 5a
560810	3190	13.5033	6.22	-1.11833	0.988375	Down	trak2	NA	NA	NA	K15374//trafficking kinesin-binding protein 2	XP_689302.5//trafficking kinesin-binding protein 2 isoform X1 [Danio rerio];XP_021332657.1//trafficking kinesin-binding protein 2 isoform X3 [Danio rerio];XP_005172143.1//trafficking kinesin-binding protein 2 isoform X2 [Danio rerio];XP_005172146.1//trafficking kinesin-binding protein 2 isoform X4 [Danio rerio]	trafficking protein, kinesin binding 2
108180169	5367	1.00667	0.363333	-1.47022	0.969351	Down	LOC108180169	NA	NA	NA	K20828//zinc finger protein 143/76;K03990//complement component 3;K10352//myosin heavy chain	XP_021323828.1//uncharacterized protein LOC108180169 isoform X1 [Danio rerio];XP_021331126.1//uncharacterized protein LOC110439429 isoform X2 [Danio rerio]	uncharacterized LOC108180169
564694	1660	23.0667	62.67	1.44197	1	Up	ckba	NA	GO:0005524//ATP binding;GO:0016301//kinase activity	NA	K00933//creatine kinase [EC:2.7.3.2]	NP_001070631.1//brain creatine kinase [Danio rerio];XP_017214261.1//brain creatine kinase isoform X1 [Danio rerio]	creatine kinase, brain a
30453	2376	1.91	0.82	-1.21988	0.9811	Down	kifc1	GO:0005874//microtubule;GO:0005871//kinesin complex	GO:0005524//ATP binding;GO:0003777//microtubule motor activity;GO:0008017//microtubule binding;GO:0016887//ATPase activity	GO:0007018//microtubule-based movement	K10405//kinesin family member C1	NP_001038419.1//kinesin family member C1-like [Danio rerio];NP_571281.1//kinesin-like protein KIFC1 [Danio rerio]	kinesin family member C1
108183499	1056	10.3133	4.78	-1.10943	0.985891	Down	LOC108183499	NA	NA	NA	K12800//NACHT, LRR and PYD domains-containing protein 3;K20865//NACHT, LRR and PYD domains-containing protein 12	XP_017210887.2//NACHT, LRR and PYD domains-containing protein 3-like [Danio rerio]	NACHT, LRR and PYD domains-containing protein 3-like
100007521	2878	4.27667	0.84	-2.34803	0.996198	Down	socs1b	GO:0005737//cytoplasm	GO:0004860//protein kinase inhibitor activity	GO:0006469//negative regulation of protein kinase activity;GO:0060334//regulation of interferon-gamma-mediated signaling pathway;GO:0016567//protein ubiquitination;GO:0046426//negative regulation of JAK-STAT cascade;GO:0019221//cytokine-mediated signaling pathway;GO:0035556//intracellular signal transduction	K04694//suppressor of cytokine signaling 1	NP_001239559.1//suppressor of cytokine signaling 1b [Danio rerio]	suppressor of cytokine signaling 1b
566905	7976	20.61	9.16	-1.16993	0.996457	Down	si:ch211-242b18.1	NA	NA	NA	K16549//myomegalin	XP_005160852.1//myomegalin isoform X1 [Danio rerio];XP_009293078.1//myomegalin isoform X5 [Danio rerio];XP_009293080.1//myomegalin isoform X11 [Danio rerio];XP_009293075.1//myomegalin isoform X2 [Danio rerio];XP_009293079.1//myomegalin isoform X7 [Danio rerio];XP_005160854.1//myomegalin isoform X9 [Danio rerio];XP_021324324.1//myomegalin isoform X8 [Danio rerio];XP_009293081.1//myomegalin isoform…	si:ch211-242b18.1
110439485	1831	1.71333	0.83	-1.04562	0.894961	Down	LOC110439485	NA	NA	NA	NA	XP_021331219.1//uncharacterized protein LOC110439485 isoform X1 [Danio rerio];XP_021331220.1//uncharacterized protein LOC110439485 isoform X2 [Danio rerio]	uncharacterized LOC110439485
100536506	2053	1.05333	0.29	-1.86084	0.987369	Down	LOC100536506	NA	NA	NA	NA	XP_021329237.1//uncharacterized protein LOC100536506 isoform X2 [Danio rerio];XP_021329240.1//uncharacterized protein LOC100536506 isoform X3 [Danio rerio];XP_021329235.1//uncharacterized protein LOC100536506 isoform X1 [Danio rerio];XP_021327094.1//uncharacterized protein LOC100536506 isoform X1 [Danio rerio]	uncharacterized LOC100536506
335357	2317	0.633333	1.73333	1.45251	0.976534	Up	syt4	GO:0016021//integral component of membrane;GO:0098793//presynapse;GO:0005886//plasma membrane	GO:0030276//clathrin binding;GO:0019905//syntaxin binding	GO:0006906//vesicle fusion;GO:0048791//calcium ion-regulated exocytosis of neurotransmitter	K19904//synaptotagmin-4	NP_956242.1//synaptotagmin-4 [Danio rerio]	synaptotagmin IV
100537347	2557	3.01	1.46	-1.0438	0.983539	Down	usp53b	NA	GO:0036459//thiol-dependent ubiquitinyl hydrolase activity	GO:0016579//protein deubiquitination	K14206//solute carrier family 15 (oligopeptide transporter), member 1	XP_021332206.1//inactive ubiquitin carboxyl-terminal hydrolase 53 isoform X2 [Danio rerio];XP_021326878.1//uncharacterized protein usp53b isoform X4 [Danio rerio];XP_005171014.1//inactive ubiquitin carboxyl-terminal hydrolase 53 isoform X1 [Danio rerio];XP_009289672.1//inactive ubiquitin carboxyl-terminal hydrolase 53 isoform X3 [Danio rerio]	ubiquitin specific peptidase 53b
100330371	4458	2.28	1.08	-1.078	0.969323	Down	sorcs2	GO:0016021//integral component of membrane	NA	NA	K12388//sortilin	XP_021333608.1//VPS10 domain-containing receptor SorCS2 isoform X3 [Danio rerio];XP_002662899.3//VPS10 domain-containing receptor SorCS2 isoform X4 [Danio rerio];XP_021333607.1//VPS10 domain-containing receptor SorCS2 isoform X1 [Danio rerio];XP_021333609.1//VPS10 domain-containing receptor SorCS2 isoform X5 [Danio rerio];XP_009301650.1//VPS10 domain-containing receptor SorCS2 isoform X2 [Danio r…	sortilin-related VPS10 domain containing receptor 2
562195	6381	2.29667	1.02667	-1.16157	0.982204	Down	epha7	GO:0005887//integral component of plasma membrane	GO:0005524//ATP binding;GO:0005003//ephrin receptor activity	NA	K05108//EphA7 [EC:2.7.10.1]	XP_021324138.1//ephrin type-A receptor 7 isoform X1 [Danio rerio];XP_021324139.1//ephrin type-A receptor 7 isoform X2 [Danio rerio];NP_001038444.2//ephrin type-A receptor 7 precursor [Danio rerio];XP_021324144.1//ephrin type-A receptor 7 isoform X7 [Danio rerio];XP_021324141.1//ephrin type-A receptor 7 isoform X4 [Danio rerio];XP_021324145.1//ephrin type-A receptor 7 isoform X8 [Danio rerio];XP_0…	eph receptor A7
368405	1570	1.35333	0.656667	-1.04328	0.887894	Down	znf385b	NA	GO:0008270//zinc ion binding;GO:0003676//nucleic acid binding	NA	K10137//zinc finger, matrin type 3;K12649//ATP-dependent RNA helicase DHX58 [EC:3.6.3.14]	XP_021334290.1//zinc finger protein 385B isoform X1 [Danio rerio];XP_021334292.1//zinc finger protein 385B isoform X3 [Danio rerio];XP_021334291.1//zinc finger protein 385B isoform X2 [Danio rerio];XP_005167934.1//zinc finger protein 385B isoform X4 [Danio rerio]	zinc finger protein 385B
571137	3927	5.70333	2.81333	-1.01952	0.969552	Down	si:ch211-126j24.1	NA	NA	NA	K08854//BMP2 inducible kinase [EC:2.7.11.1];K16537//pericentriolar material 1 protein	XP_009294809.1//phosphofurin acidic cluster sorting protein 2 isoform X2 [Danio rerio];XP_009294810.1//phosphofurin acidic cluster sorting protein 2 isoform X3 [Danio rerio];XP_009294808.1//phosphofurin acidic cluster sorting protein 2 isoform X1 [Danio rerio];XP_009294811.1//phosphofurin acidic cluster sorting protein 2 isoform X4 [Danio rerio]	si:ch211-126j24.1
100004976	1397	6.07333	2.37667	-1.35355	0.988097	Down	si:dkey-58f10.10	GO:0016021//integral component of membrane	NA	NA	NA	NP_001107128.1//uncharacterized protein LOC100004976 [Danio rerio]	si:dkey-58f10.10
110438032	376	0.843333	1.99	1.23859	0.961863	Up	LOC110438032	NA	NA	NA	NA	XP_018977020.1//PREDICTED: LOW QUALITY PROTEIN: protein unc-79 homolog [Cyprinus carpio]	protein unc-79 homolog
563441	3473	4.82333	2	-1.27003	0.983488	Down	rasgrp3	GO:0005622//intracellular	GO:0005509//calcium ion binding;GO:0005085//guanyl-nucleotide exchange factor activity;GO:0005096//GTPase activator activity	GO:0007265//Ras protein signal transduction	K12362//RAS guanyl-releasing protein 3	XP_005158574.1//ras guanyl-releasing protein 3 isoform X1 [Danio rerio];NP_001103934.1//ras guanyl-releasing protein 3 [Danio rerio]	RAS guanyl releasing protein 3 (calcium and DAG-regulated)
103909013	360	1.81333	3.8	1.06736	0.94432	Up	nkl.3	GO:0005737//cytoplasm	GO:0001664//G-protein coupled receptor binding;GO:0008047//enzyme activator activity	GO:0006629//lipid metabolic process	K12382//saposin	NP_001298722.1//uncharacterized protein LOC103909013 precursor [Danio rerio]	NK-lysin tandem duplicate 3
101884755	1269	3.11	1.13667	-1.45211	0.975491	Down	LOC101884755	NA	GO:0016491//oxidoreductase activity	NA	K07512//mitochondrial trans-2-enoyl-CoA reductase [EC:1.3.1.38]	XP_005173854.2//enoyl-[acyl-carrier-protein] reductase, mitochondrial-like isoform X1 [Danio rerio];XP_021324256.1//enoyl-[acyl-carrier-protein] reductase, mitochondrial-like isoform X2 [Danio rerio]	enoyl-[acyl-carrier-protein] reductase, mitochondrial-like
566270	5768	0.293333	2.16333	2.88264	0.993469	Up	slc7a14a	GO:0005765//lysosomal membrane;GO:0016021//integral component of membrane	GO:0015171//amino acid transmembrane transporter activity	GO:0001654//eye development	K13871//solute carrier family 7 (cationic amino acid transporter), member 14	NP_001334618.1//probable cationic amino acid transporter [Danio rerio]	solute carrier family 7, member 14a
393825	1402	6.66333	13.42	1.01007	0.990367	Up	tppp3	NA	GO:0015631//tubulin binding	GO:0046785//microtubule polymerization;GO:0001578//microtubule bundle formation	K16532//centrosomal protein CEP72;K20027//palmitoyltransferase ZDHHC1/11 [EC:2.3.1.225]	NP_958492.2//tubulin polymerization-promoting protein family member 3 [Danio rerio]	tubulin polymerization-promoting protein family member 3
436654	1471	3.52667	7.30667	1.05091	0.936604	Up	ric3b	GO:0016021//integral component of membrane	NA	NA	NA	NP_001002381.1//zgc:92489 precursor [Danio rerio]	RIC3 acetylcholine receptor chaperone b
101882838	757	2.40333	0.593333	-2.01812	0.993381	Down	si:ch1073-67j19.2	NA	NA	NA	NA	NP_001314926.1//uncharacterized protein LOC101882838 precursor [Danio rerio]	si:ch1073-67j19.2
796767	938	137.823	331.257	1.26513	0.999963	Up	hspb11	NA	NA	NA	K09542//crystallin, alpha B	NP_001092897.1//heat shock protein beta-11 [Danio rerio]	heat shock protein, alpha-crystallin-related, b11
335285	3089	1.35667	0.583333	-1.21767	0.975445	Down	si:ch73-170d6.2	NA	GO:0005525//GTP binding	NA	K09228//KRAB domain-containing zinc finger protein;K12800//NACHT, LRR and PYD domains-containing protein 3;K18626//trichohyalin;K12015//tripartite motif-containing protein 39 [EC:2.3.2.27]	XP_003201532.2//uncharacterized protein si:ch73-170d6.2 isoform X1 [Danio rerio]	si:ch73-170d6.2
562236	1012	0.193333	1.18	2.60962	0.98403	Up	rbm24b	NA	GO:0003723//RNA binding	GO:0001947//heart looping;GO:0006397//mRNA processing;GO:0048702//embryonic neurocranium morphogenesis;GO:0072358//cardiovascular system development;GO:0003229//ventricular cardiac muscle tissue development;GO:0001756//somitogenesis;GO:0003228//atrial cardiac muscle tissue development;GO:0007519//skeletal muscle tissue development	K12741//heterogeneous nuclear ribonucleoprotein A1/A3;K14411//RNA-binding protein Musashi	NP_001315070.1//RNA-binding protein 24 [Danio rerio]	RNA binding motif protein 24b
100002591	3379	7.11	2.13667	-1.73449	0.996267	Down	LOC100002591	NA	NA	NA	K15261//poly [ADP-ribose] polymerase 10/14/15 [EC:2.4.2.30];K18626//trichohyalin	XP_017207985.1//GTPase IMAP family member 4 [Danio rerio]	GTPase IMAP family member 4
100331911	647	3.57	1.25	-1.514	0.988073	Down	ccl34b.8	GO:0005615//extracellular space;GO:0005576//extracellular region	GO:0008009//chemokine activity;GO:0048020//CCR chemokine receptor binding	GO:0007186//G-protein coupled receptor signaling pathway;GO:0048247//lymphocyte chemotaxis;GO:0030593//neutrophil chemotaxis;GO:0070098//chemokine-mediated signaling pathway;GO:0043547//positive regulation of GTPase activity;GO:0071356//cellular response to tumor necrosis factor;GO:0006954//inflammatory response;GO:0071346//cellular response to interferon-gamma;GO:0071347//cellular response to in…	NA	XP_002666714.1//uncharacterized protein ccl34b.8 [Danio rerio]	chemokine (C-C motif) ligand 34b, duplicate 8
563117	3051	1.31	0.603333	-1.11854	0.969167	Down	si:dkey-174m14.3	NA	NA	NA	K06105//tight junction protein 4	XP_005170201.1//brain-enriched guanylate kinase-associated protein isoform X1 [Danio rerio];NP_001038475.1//brain-enriched guanylate kinase-associated protein [Danio rerio]	si:dkey-174m14.3
352934	5498	0.243333	1.39	2.51408	0.995228	Up	npas2	GO:0005634//nucleus;GO:0005667//transcription factor complex;GO:0005737//cytoplasm	GO:0003677//DNA binding;GO:0003700//DNA binding transcription factor activity;GO:0046983//protein dimerization activity	GO:0007623//circadian rhythm;GO:0009648//photoperiodism;GO:0009416//response to light stimulus;GO:0006351//transcription, DNA-templated	K09026//neuronal PAS domain-containing protein 2	NP_840084.1//circadian clock protein PASD1 [Danio rerio]	neuronal PAS domain protein 2
402920	2861	1.40333	0.47	-1.57813	0.988715	Down	lhcgr	GO:0016021//integral component of membrane;GO:0005886//plasma membrane	GO:0004964//luteinizing hormone receptor activity	GO:0008585//female gonad development;GO:0007283//spermatogenesis;GO:0030728//ovulation;GO:0008584//male gonad development	K04248//luteinizing hormone/choriogonadotropin receptor	XP_021336225.1//lutropin-choriogonadotropic hormone receptor isoform X1 [Danio rerio];NP_991188.1//lutropin-choriogonadotropic hormone receptor precursor [Danio rerio]	luteinizing hormone/choriogonadotropin receptor
100536545	3295	1.92667	0.963333	-1	0.959127	Down	synpo	NA	NA	NA	K21112//synaptopodin	XP_017210011.2//synaptopodin isoform X1 [Danio rerio]	synaptopodin
571949	429	1.35	0.436667	-1.62836	0.953432	Down	bmf1	NA	NA	GO:0043280//positive regulation of cysteine-type endopeptidase activity involved in apoptotic process;GO:0043065//positive regulation of apoptotic process;GO:0006915//apoptotic process	K17460//Bcl-2-modifying factor	NP_001038689.1//bcl-2-modifying factor [Danio rerio]	BCL2 modifying factor 1
360142	2677	3.68333	1.43	-1.365	0.988313	Down	mxa	NA	GO:0005525//GTP binding;GO:0003924//GTPase activity	NA	K14754//interferon-induced GTP-binding protein Mx1	NP_891987.2//interferon-induced GTP-binding protein MxA [Danio rerio]	myxovirus (influenza) resistance A
405836	1285	6.43333	3.02	-1.09102	0.983377	Down	zgc:77058	NA	NA	NA	NA	NP_998065.1//UPF0461 protein C5orf24 homolog [Danio rerio]	zgc:77058
100537980	427	1.20333	3.22	1.42002	0.962044	Up	si:dkey-203a12.6	NA	GO:0004867//serine-type endopeptidase inhibitor activity	NA	NA	XP_003199924.1//ovomucoid-like [Danio rerio]	si:dkey-203a12.6
100331428	5416	0.82	1.75333	1.0964	0.912334	Up	c3a.4	NA	NA	NA	K03990//complement component 3	XP_002660623.3//complement C3-like [Danio rerio]	complement component c3a, duplicate 4
767759	773	0.58	2.67	2.20271	0.985104	Up	zgc:153704	GO:0005576//extracellular region	GO:0005215//transporter activity;GO:0036094//small molecule binding	GO:0006629//lipid metabolic process	K01830//prostaglandin-H2 D-isomerase [EC:5.3.99.2]	NP_001070194.1//uncharacterized protein LOC767759 precursor [Danio rerio]	zgc:153704
556241	6372	2.84	0.93	-1.61059	0.987776	Down	si:dkey-85k7.12	NA	GO:0005525//GTP binding	NA	K12797//caspase recruitment domain-containing protein 6	XP_684086.4//interferon-induced very large GTPase 1-like [Danio rerio]	si:dkey-85k7.12
100333689	1390	0.24	2.84	3.56478	0.997916	Up	si:dkey-23n7.10	NA	NA	NA	K10345//SPRY domain-containing SOCS box protein 3	XP_002662894.2//SPRY domain-containing SOCS box protein 3-like [Danio rerio]	si:dkey-23n7.10
557830	539	4.74	12.5033	1.39935	0.997146	Up	si:dkey-284p5.3	NA	NA	NA	NA	NP_001038307.1//uncharacterized protein LOC557830 [Danio rerio]	si:dkey-284p5.3
393757	701	125.77	253.473	1.01105	1	Up	chchd10	GO:0005634//nucleus;GO:0005739//mitochondrion	NA	GO:0007005//mitochondrion organization	K11837//ubiquitin carboxyl-terminal hydrolase 6/32 [EC:3.4.19.12];K00871//phosphorylase kinase gamma subunit [EC:2.7.11.19]	NP_957078.1//coiled-coil-helix-coiled-coil-helix domain-containing protein 10, mitochondrial [Danio rerio]	coiled-coil-helix-coiled-coil-helix domain containing 10
606659	1567	0.556667	2.11667	1.92691	0.995332	Up	vgll2b	GO:0005634//nucleus	NA	GO:0006355//regulation of transcription, DNA-templated	NA	NP_001028267.1//vestigial-like family member 2b [Danio rerio]	vestigial-like family member 2b
101883610	836	2.88333	0.283333	-3.34717	0.994183	Down	cxcl11.6	GO:0005615//extracellular space	GO:0048248//CXCR3 chemokine receptor binding;GO:0008009//chemokine activity;GO:0042056//chemoattractant activity	GO:0007186//G-protein coupled receptor signaling pathway;GO:0002690//positive regulation of leukocyte chemotaxis;GO:0042127//regulation of cell proliferation;GO:0070098//chemokine-mediated signaling pathway;GO:0032496//response to lipopolysaccharide;GO:0006954//inflammatory response;GO:0010818//T cell chemotaxis;GO:0006955//immune response	K12672//C-X-C motif chemokine 11	XP_005165468.1//C-X-C motif chemokine 11-6 [Danio rerio]	chemokine (C-X-C motif) ligand 11, duplicate 6
567656	606	9.89	1.03	-3.26333	0.996594	Down	LOC567656	GO:0005615//extracellular space	GO:0048248//CXCR3 chemokine receptor binding;GO:0008009//chemokine activity	GO:0007186//G-protein coupled receptor signaling pathway;GO:0002690//positive regulation of leukocyte chemotaxis;GO:0042127//regulation of cell proliferation;GO:0070098//chemokine-mediated signaling pathway;GO:0032496//response to lipopolysaccharide;GO:0006954//inflammatory response;GO:0010818//T cell chemotaxis;GO:0006955//immune response	K12671//C-X-C motif chemokine 10;K12672//C-X-C motif chemokine 11	XP_696046.1//C-X-C motif chemokine 11-6-like [Danio rerio]	C-X-C motif chemokine 11-6-like
334026	4881	4.01333	1.85333	-1.11468	0.985485	Down	si:dkey-40c23.2	NA	NA	NA	K06058//deltex [EC:2.3.2.27]	XP_002663728.2//E3 ubiquitin-protein ligase DTX3L isoform X1 [Danio rerio];XP_009304019.1//E3 ubiquitin-protein ligase DTX3L isoform X2 [Danio rerio];XP_017213747.1//E3 ubiquitin-protein ligase DTX3L isoform X3 [Danio rerio];XP_009304021.1//E3 ubiquitin-protein ligase DTX3L isoform X4 [Danio rerio]	si:dkey-40c23.2
394031	1683	1.31	0.546667	-1.26083	0.975451	Down	mxd3	GO:0005634//nucleus	GO:0003677//DNA binding;GO:0046983//protein dimerization activity	GO:0006355//regulation of transcription, DNA-templated;GO:0006351//transcription, DNA-templated	K09114//MAX dimerization protein	XP_009306069.1//max dimerization protein 3 isoform X1 [Danio rerio];NP_957350.1//max dimerization protein 3 [Danio rerio];XP_021336670.1//max dimerization protein 3 isoform X2 [Danio rerio]	MAX dimerization protein 3
100537905	376	1.73667	3.49667	1.00966	0.931523	Up	si:dkey-203a12.4	NA	GO:0004867//serine-type endopeptidase inhibitor activity	NA	NA	XP_003199922.1//trypsin inhibitor ClTI-1-like [Danio rerio]	si:dkey-203a12.4
553519	3213	0.523333	1.24667	1.25227	0.98284	Up	si:ch211-197n1.2	NA	NA	NA	K02183//calmodulin	XP_021326842.1//uncharacterized protein si:ch211-197n1.2 isoform X3 [Danio rerio];XP_697171.3//EF-hand calcium-binding domain-containing protein 6 isoform X1 [Danio rerio];XP_005168423.1//EF-hand calcium-binding domain-containing protein 6 isoform X2 [Danio rerio]	si:ch211-197n1.2
573683	2811	1.02	0.473333	-1.10764	0.954229	Down	sobpa	NA	GO:0046872//metal ion binding	NA	NA	NP_001092088.1//sine oculis-binding protein homolog [Danio rerio]	sine oculis binding protein homolog (Drosophila) a
101885857	2703	2.71333	0.88	-1.62449	0.988109	Down	LOC101885857	NA	NA	NA	K16768//centrosomal protein CEP350	XP_021332346.1//uncharacterized protein LOC101885857 isoform X2 [Danio rerio];XP_005172082.1//centrosome-associated protein 350-like isoform X1 [Danio rerio]	centrosome-associated protein 350-like
566261	7218	75.22	36.2167	-1.05446	1	Down	c4	GO:0005615//extracellular space	GO:0004866//endopeptidase inhibitor activity	NA	K03989//complement component 4	XP_021322139.1//complement C4-B isoform X2 [Danio rerio];XP_005157429.1//complement C4-B isoform X1 [Danio rerio]	complement component 4
445315	2590	1.77333	3.81	1.10333	0.98259	Up	chrne	GO:0005892//acetylcholine-gated channel complex;GO:0030054//cell junction;GO:0045211//postsynaptic membrane	GO:0022848//acetylcholine-gated cation-selective channel activity	GO:0007271//synaptic transmission, cholinergic;GO:0035094//response to nicotine;GO:0098655//cation transmembrane transport;GO:0007274//neuromuscular synaptic transmission	K04817//nicotinic acetylcholine receptor epsilon	NP_001314812.1//acetylcholine receptor subunit gamma precursor [Danio rerio]	cholinergic receptor, nicotinic, epsilon
798792	958	1.21333	0.5	-1.27898	0.982229	Down	cd79a	NA	NA	NA	K06506//CD79A antigen	NP_001313399.1//B-cell antigen receptor complex-associated protein alpha chain precursor [Danio rerio]	CD79a molecule, immunoglobulin-associated alpha
791496	1987	1.64333	0.476667	-1.78557	0.977147	Down	ftr33	NA	NA	NA	K10652//tripartite motif-containing protein 25 [EC:2.3.2.27];K21343//ubiquitin carboxyl-terminal hydrolase 15 [EC:3.4.19.12];K12006//tripartite motif-containing protein 16	XP_003198035.2//tripartite motif-containing protein 16 [Danio rerio]	finTRIM family, member 33
569395	3435	2.84667	26.44	3.21538	1	Up	npr3	GO:0016021//integral component of membrane	NA	GO:0060038//cardiac muscle cell proliferation	K12325//atrial natriuretic peptide clearance receptor	XP_005165413.1//atrial natriuretic peptide receptor 3 isoform X1 [Danio rerio]	natriuretic peptide receptor 3
393939	2566	4.42333	19.7233	2.1567	1	Up	atf3	GO:0005634//nucleus	GO:0003677//DNA binding;GO:0003700//DNA binding transcription factor activity	GO:0006357//regulation of transcription from RNA polymerase II promoter;GO:0009615//response to virus	K09032//activating transcription factor 3	XP_021324057.1//cyclic AMP-dependent transcription factor ATF-3 isoform X1 [Danio rerio];NP_957258.1//cyclic AMP-dependent transcription factor ATF-3 [Danio rerio]	activating transcription factor 3
571586	8809	5.07333	2.4	-1.0799	0.984197	Down	jmjd1ca	NA	NA	NA	K11449//jumonji domain-containing protein 1C [EC:1.14.11.-]	XP_021323145.1//probable JmjC domain-containing histone demethylation protein 2C [Danio rerio]	jumonji domain containing 1Ca
100006671	1229	2.63	5.49	1.06174	0.981656	Up	zgc:165653	NA	NA	NA	K21073//actinin alpha 2/3;K05699//actinin alpha 1/4	XP_014322461.1//PREDICTED: alpha-actinin-3 isoform X3 [Myotis lucifugus]	zgc:165653
399690	1890	91.5033	193.51	1.08051	0.999171	Up	smtnl	NA	GO:0003779//actin binding	GO:0043009//chordate embryonic development	K10314//F-box protein 39;K06115//spectrin beta	NP_997970.1//smoothelin-like protein 2 [Danio rerio]	smoothelin, like
793418	2591	4.56	19.9333	2.12808	1	Up	apof	NA	NA	NA	K00731//glycoprotein-N-acetylgalactosamine 3-beta-galactosyltransferase [EC:2.4.1.122];K03155//timeless	XP_003198870.1//apolipoprotein F [Danio rerio]	apolipoprotein F
494476	2352	1.12	0.546667	-1.03477	0.969286	Down	tfr2	GO:0016021//integral component of membrane;GO:0005886//plasma membrane	GO:0004998//transferrin receptor activity	GO:0006879//cellular iron ion homeostasis;GO:0033572//transferrin transport	K06503//transferrin receptor	NP_001009916.1//transferrin receptor protein 2 [Danio rerio]	transferrin receptor 2
108183921	3075	8.92667	4.02667	-1.14854	0.988778	Down	LOC108183921	NA	NA	NA	K12800//NACHT, LRR and PYD domains-containing protein 3	XP_017211203.1//NACHT, LRR and PYD domains-containing protein 12-like [Danio rerio]	NACHT, LRR and PYD domains-containing protein 12-like
393311	1248	1.31	0.556667	-1.23468	0.98008	Down	plekhf1	NA	GO:0046872//metal ion binding	NA	K05724//FYVE, RhoGEF and PH domain containing 5/6	NP_956634.1//pleckstrin homology domain-containing family F member 1 [Danio rerio]	pleckstrin homology domain containing, family F (with FYVE domain) member 1
101884250	397	0.703333	1.84667	1.39264	0.958536	Up	LOC101884250	NA	NA	NA	NA	XP_005173649.2//protein unc-79 homolog [Danio rerio]	protein unc-79 homolog
794087	699	6.18333	2.99667	-1.04503	0.981877	Down	zgc:194275	NA	NA	NA	K16817//HRAS-like suppressor 3 [EC:3.1.1.32 3.1.1.4]	NP_001122254.1//retinoic acid receptor responder protein 3 [Danio rerio]	zgc:194275
799802	1147	1.10667	0.276667	-2	0.967806	Down	si:ch211-214b16.2	NA	NA	NA	K12800//NACHT, LRR and PYD domains-containing protein 3;K12006//tripartite motif-containing protein 16;K20865//NACHT, LRR and PYD domains-containing protein 12	XP_017210345.1//stonustoxin subunit beta-like [Danio rerio]	si:ch211-214b16.2
798684	507	3.73	0.423333	-3.13931	0.995585	Down	zgc:194101	NA	NA	NA	NA	NP_001122275.1//uncharacterized protein LOC798684 [Danio rerio]	zgc:194101
101882678	2859	4.15	1.91333	-1.11702	0.984044	Down	si:ch73-223f5.1	NA	NA	NA	NA	XP_005172205.1//golgin subfamily A member 6-like protein 22 [Danio rerio]	si:ch73-223f5.1
100526811	2748	5.06	11.3767	1.16887	0.99418	Up	si:dkey-106l3.6	NA	NA	NA	K22157//E3 ubiquitin-protein ligase RNF183 [EC:2.3.2.27];K11983//E3 ubiquitin-protein ligase RNF182 [EC:2.3.2.27]	XP_003199368.2//RING finger protein 208 [Danio rerio]	si:dkey-106l3.6
100001302	3549	7.44667	3.39667	-1.13248	0.988826	Down	uba7	GO:0005737//cytoplasm	GO:0005524//ATP binding;GO:0004839//ubiquitin activating enzyme activity	GO:0006511//ubiquitin-dependent protein catabolic process;GO:0006974//cellular response to DNA damage stimulus	K03178//ubiquitin-activating enzyme E1 [EC:6.2.1.45]	XP_005155933.1//ubiquitin-like modifier-activating enzyme 1 [Danio rerio]	ubiquitin-like modifier activating enzyme 7
559614	4576	4.98667	1.58667	-1.65208	0.965409	Down	myom3	NA	NA	NA	K12567//titin [EC:2.7.11.1]	XP_021322722.1//myomesin-3 [Danio rerio]	myomesin 3
559981	2921	2.22667	0.636667	-1.80628	0.996953	Down	si:ch73-190m4.1	NA	NA	NA	K10614//E3 ubiquitin-protein ligase HERC3 [EC:2.3.2.26]	XP_017211386.1//probable E3 ubiquitin-protein ligase HERC4 [Danio rerio]	si:ch73-190m4.1
777719	2751	0.593333	1.22	1.03997	0.963039	Up	papss2a	NA	GO:0005524//ATP binding;GO:0004020//adenylylsulfate kinase activity;GO:0004781//sulfate adenylyltransferase (ATP) activity	GO:0000103//sulfate assimilation	K13811//3'-phosphoadenosine 5'-phosphosulfate synthase [EC:2.7.7.4 2.7.1.25]	NP_001071235.1//3'-phosphoadenosine 5'-phosphosulfate synthase 2a [Danio rerio]	3'-phosphoadenosine 5'-phosphosulfate synthase 2a
447840	2609	14.1033	54.2267	1.94297	1	Up	pip5k1bb	NA	GO:0016307//phosphatidylinositol phosphate kinase activity;GO:0005524//ATP binding	NA	K00889//1-phosphatidylinositol-4-phosphate 5-kinase [EC:2.7.1.68]	XP_005166786.1//phosphatidylinositol-4-phosphate 5-kinase type-1 beta isoform X1 [Danio rerio];NP_001004579.1//phosphatidylinositol-4-phosphate 5-kinase type-1 beta [Danio rerio]	phosphatidylinositol-4-phosphate 5-kinase, type I, beta b
100005140	2192	3.99	1.87667	-1.08822	0.972797	Down	fbxo40.1	NA	GO:0061630//ubiquitin protein ligase activity;GO:0008270//zinc ion binding	NA	K10315//F-box protein 40;K10307//F-box protein 30	NP_001107129.1//uncharacterized protein LOC100005140 [Danio rerio]	F-box protein 40, tandem duplicate 1
563986	1851	2.04	6.21667	1.60757	0.994888	Up	zgc:153981	NA	GO:0008138//protein tyrosine/serine/threonine phosphatase activity;GO:0004725//protein tyrosine phosphatase activity	NA	K14165//atypical dual specificity phosphatase [EC:3.1.3.16 3.1.3.48]	NP_001071077.1//muscle-restricted dual specificity phosphatase [Danio rerio]	zgc:153981
641567	1684	1.28667	0.32	-2.00749	0.982265	Down	ifit8	NA	NA	NA	K14217//interferon-induced protein with tetratricopeptide repeats 1	NP_001032654.1//uncharacterized protein LOC641567 [Danio rerio]	interferon-induced protein with tetratricopeptide repeats 8
30077	854	163.23	521.903	1.67688	1	Up	rbp4	NA	GO:0005215//transporter activity;GO:0005501//retinoid binding	GO:0001889//liver development;GO:0032526//response to retinoic acid	K18271//retinol-binding protein 4	NP_570995.1//retinol-binding protein 4 precursor [Danio rerio]	retinol binding protein 4, plasma
393376	3177	18.98	56.7467	1.58006	0.996974	Up	hif1al	GO:0005737//cytoplasm;GO:1990907//beta-catenin-TCF complex	GO:0000976//transcription regulatory region sequence-specific DNA binding;GO:0003700//DNA binding transcription factor activity;GO:0008013//beta-catenin binding;GO:0046983//protein dimerization activity	GO:0001654//eye development;GO:0051402//neuron apoptotic process;GO:0006355//regulation of transcription, DNA-templated;GO:0014823//response to activity;GO:0006351//transcription, DNA-templated;GO:0001666//response to hypoxia	K09095//hypoxia-inducible factor 2 alpha;K08268//hypoxia-inducible factor 1 alpha	XP_021337033.1//hypoxia-inducible factor 3-alpha isoform X3 [Danio rerio];XP_005157629.2//hypoxia-inducible factor 3-alpha isoform X2 [Danio rerio];AAQ94179.1//Hif3a [Danio rerio];XP_005157628.2//hypoxia-inducible factor 3-alpha isoform X1 [Danio rerio]	hypoxia inducible factor 1 subunit alpha, like
556125	1607	1.19333	0.38	-1.65093	0.969294	Down	si:dkey-7i4.24	NA	NA	NA	NA	XP_009289654.1//myosin heavy chain, clone 203 [Danio rerio]	si:dkey-7i4.24
100003514	9992	1.41667	0.466667	-1.60204	0.987751	Down	prkcg	NA	NA	NA	K19663//classical protein kinase C gamma type [EC:2.7.11.13]	XP_001921715.1//protein kinase C alpha type-like [Danio rerio]	protein kinase C, gamma
751729	1685	0.866667	1.99667	1.20404	0.984685	Up	hnrnpa3	NA	GO:0003723//RNA binding	NA	K12741//heterogeneous nuclear ribonucleoprotein A1/A3	NP_001315077.1//heterogeneous nuclear ribonucleoprotein A3 [Danio rerio]	heterogeneous nuclear ribonucleoprotein A3
393421	1758	1.77333	6.71	1.91985	0.976788	Up	etnppl	GO:0005739//mitochondrion	GO:0008453//alanine-glyoxylate transaminase activity;GO:0042802//identical protein binding;GO:0030170//pyridoxal phosphate binding;GO:0050459//ethanolamine-phosphate phospho-lyase activity	GO:0035162//embryonic hemopoiesis	K14286//ethanolamine-phosphate phospho-lyase [EC:4.2.3.2]	NP_956743.1//ethanolamine-phosphate phospho-lyase [Danio rerio]	ethanolamine-phosphate phospho-lyase
568509	905	8.47667	26.4	1.63897	1	Up	syngr2b	GO:0016021//integral component of membrane	NA	NA	K04403//TAK1-binding protein 1;K17783//mitochondrial FAD-linked sulfhydryl oxidase [EC:1.8.3.2];K21988//transmembrane channel-like protein	AAH93282.1//Syngr2b protein, partial [Danio rerio]	synaptogyrin 2b
245701	5015	3.04333	1.30667	-1.21976	0.975416	Down	igf1ra	NA	NA	NA	K05087//insulin-like growth factor 1 receptor [EC:2.7.10.1]	NP_694500.1//insulin-like growth factor 1 receptor precursor [Danio rerio];XP_017207385.1//insulin-like growth factor 1 receptor isoform X1 [Danio rerio]	insulin-like growth factor 1a receptor
100004929	5075	4.35333	1.99667	-1.12453	0.974625	Down	zeb1a	NA	GO:0003677//DNA binding	GO:0070587//regulation of cell-cell adhesion involved in gastrulation;GO:0010470//regulation of gastrulation;GO:0048745//smooth muscle tissue development	K09299//zinc finger homeobox protein 1/2	XP_001344107.4//zinc finger E-box-binding homeobox 1 isoform X1 [Danio rerio];XP_005171466.1//zinc finger E-box-binding homeobox 1 isoform X2 [Danio rerio]	zinc finger E-box binding homeobox 1a
103908723	903	2.17667	0.863333	-1.33413	0.98798	Down	LOC103908723	NA	NA	NA	K06554//immunoglobulin lambda-like polypeptide 1	XP_021330477.1//LOW QUALITY PROTEIN: immunoglobulin lambda-1 light chain [Danio rerio]	immunoglobulin lambda-1 light chain
563082	3660	0.783333	3.14	2.00307	0.997119	Up	LOC563082	NA	GO:0019905//syntaxin binding	GO:0006836//neurotransmitter transport	K15294//complexin-1/2	XP_691535.5//complexin-1 [Danio rerio]	complexin-1
100038768	1490	7.11333	3.02333	-1.23439	0.985582	Down	znf362b	NA	GO:0003676//nucleic acid binding	NA	K09228//KRAB domain-containing zinc finger protein;K10405//kinesin family member C1	NP_001083017.1//zinc finger protein 362 [Danio rerio]	zinc finger protein 362b
415175	811	224.807	456.423	1.02169	0.99392	Up	tnnc1b	GO:0005861//troponin complex	GO:0051015//actin filament binding;GO:0005509//calcium ion binding;GO:0048306//calcium-dependent protein binding	GO:0006937//regulation of muscle contraction;GO:0060048//cardiac muscle contraction;GO:0003009//skeletal muscle contraction	K05865//troponin C, slow skeletal and cardiac muscles	NP_001002085.1//troponin C type 1b (slow) [Danio rerio]	troponin C type 1b (slow)
30314	1530	29.2633	10.17	-1.52477	0.988334	Down	apoeb	GO:0034363//intermediate-density lipoprotein particle;GO:0072562//blood microparticle;GO:0034364//high-density lipoprotein particle;GO:0042627//chylomicron	GO:0001540//amyloid-beta binding;GO:0060228//phosphatidylcholine-sterol O-acyltransferase activator activity;GO:0015485//cholesterol binding;GO:0017127//cholesterol transporter activity;GO:0070326//very-low-density lipoprotein particle receptor binding;GO:0050750//low-density lipoprotein particle receptor binding;GO:0005543//phospholipid binding	GO:0019433//triglyceride catabolic process;GO:0051000//positive regulation of nitric-oxide synthase activity;GO:0033344//cholesterol efflux;GO:0034372//very-low-density lipoprotein particle remodeling;GO:0031102//neuron projection regeneration;GO:0042632//cholesterol homeostasis;GO:1900221//regulation of amyloid-beta clearance;GO:0032374//regulation of cholesterol transport;GO:0043524//negative r…	K04524//apolipoprotein E	NP_571173.1//apolipoprotein Eb precursor [Danio rerio]	apolipoprotein Eb
559555	583	4.95667	0.396667	-3.64337	1	Down	si:ch211-217k17.12	NA	NA	NA	NA	XP_705441.2//uncharacterized protein si:ch211-217k17.12 [Danio rerio]	si:ch211-217k17.12
564304	1471	0.683333	1.49	1.12465	0.940779	Up	cidec	GO:0005811//lipid droplet	NA	GO:0042981//regulation of apoptotic process;GO:0006915//apoptotic process	K02310//DNA fragmentation factor, 45 kD, alpha subunit	NP_001038512.1//cell death activator CIDE-3 [Danio rerio]	cell death-inducing DFFA-like effector c
100333071	1201	2.5	1.07667	-1.21536	0.969421	Down	LOC100333071	NA	NA	NA	K07996//matrix metalloproteinase-16 (membrane-inserted) [EC:3.4.24.-]	XP_021326044.1//matrix metalloproteinase-16-like isoform X2 [Danio rerio];XP_021326043.1//matrix metalloproteinase-16-like isoform X1 [Danio rerio]	matrix metalloproteinase-16-like
140615	1708	2.79667	1.23333	-1.18115	0.978796	Down	fads2	GO:0016021//integral component of membrane;GO:0005789//endoplasmic reticulum membrane	GO:0016213//linoleoyl-CoA desaturase activity	GO:0001889//liver development;GO:0006636//unsaturated fatty acid biosynthetic process	K10226//acyl-CoA 6-desaturase (Delta-6 desaturase) [EC:1.14.19.3]	NP_571720.2//fatty acid desaturase 2 [Danio rerio]	fatty acid desaturase 2
557512	1073	5.13	10.9533	1.09434	0.994481	Up	tmem69	GO:0016021//integral component of membrane	NA	NA	K13168//splicing factor, arginine/serine-rich 16	NP_001274011.1//transmembrane protein 69 [Danio rerio]	transmembrane protein 69
100538242	1084	6.22333	2.12	-1.55362	0.988076	Down	LOC100538242	NA	NA	NA	K14624//C-C motif chemokine 2;K21095//C-C motif chemokine 22;K16595//C-C motif chemokine 13	XP_021329506.1//C-C motif chemokine 2-like [Danio rerio];XP_003201462.1//C-C motif chemokine 2-like [Danio rerio]	C-C motif chemokine 2-like
558681	729	8.67333	1.74333	-2.31474	0.996026	Down	si:dkey-42i9.7	GO:0016021//integral component of membrane	NA	NA	K10135//scotin	NP_001122168.1//uncharacterized protein LOC558681 precursor [Danio rerio]	si:dkey-42i9.7
100320899	707	7.34667	19.22	1.38745	0.989778	Up	si:dkeyp-75b4.10	NA	NA	NA	K22244//regenerating islet-derived protein 4	XP_002660413.1//ladderlectin [Danio rerio]	si:dkeyp-75b4.10
368851	1800	0.393333	2.29333	2.54362	0.995215	Up	coch	GO:0031012//extracellular matrix	NA	GO:0007605//sensory perception of sound;GO:0045089//positive regulation of innate immune response;GO:0042742//defense response to bacterium	K06238//collagen, type VI, alpha	NP_001003823.1//cochlin precursor [Danio rerio]	coagulation factor C homolog, cochlin (Limulus polyphemus)
101883094	1380	2.07667	0.596667	-1.79927	0.994488	Down	ccsapa	GO:0005856//cytoskeleton	NA	NA	K16454//centriole, cilia and spindle-associated protein	XP_005160215.1//centriole, cilia and spindle-associated protein [Danio rerio]	centriole, cilia and spindle-associated protein a
556600	679	2.27667	8.56667	1.91181	0.998588	Up	wfdc2	GO:0005576//extracellular region	GO:0030414//peptidase inhibitor activity	NA	K17106//whey acidic protein;K02599//Notch 1;K17932//sorting nexin-21;K04931//potassium voltage-gated channel delayed-rectifier subfamily S member 1;K03910//alpha-2-macroglobulin	XP_684531.2//perlwapin isoform X1 [Danio rerio]	WAP four-disulfide core domain 2
555294	4495	1.12333	0.506667	-1.14868	0.944358	Down	zmp:0000001168	NA	GO:0005096//GTPase activator activity	GO:0051056//regulation of small GTPase mediated signal transduction	K17701//signal-induced proliferation-associated 1 like protein 1;K17702//signal-induced proliferation-associated 1 like protein 2	XP_017212646.1//signal-induced proliferation-associated 1-like protein 2 isoform X2 [Danio rerio];XP_017212647.1//signal-induced proliferation-associated protein 1 isoform X3 [Danio rerio];XP_009301927.1//signal-induced proliferation-associated protein 1 isoform X1 [Danio rerio]	zmp:0000001168
100003654	1675	5.94	1.94667	-1.60946	0.986049	Down	si:dkey-58f10.11	GO:0016021//integral component of membrane	NA	NA	NA	NP_001119947.1//uncharacterized protein LOC100003654 [Danio rerio]	si:dkey-58f10.11
566369	3333	3.47333	6.99667	1.01035	0.979694	Up	fam198b	GO:0016021//integral component of membrane	NA	NA	NA	XP_694732.2//protein FAM198B [Danio rerio]	family with sequence similarity 198, member B
560887	3307	7.18	3.43	-1.06578	0.975468	Down	mib2	GO:0000151//ubiquitin ligase complex;GO:0031410//cytoplasmic vesicle;GO:0005737//cytoplasm;GO:0048471//perinuclear region of cytoplasm	GO:0008270//zinc ion binding;GO:0042803//protein homodimerization activity;GO:0004842//ubiquitin-protein transferase activity	GO:0016567//protein ubiquitination;GO:0031398//positive regulation of protein ubiquitination;GO:0051865//protein autoubiquitination;GO:0002090//regulation of receptor internalization;GO:0030318//melanocyte differentiation	K10645//E3 ubiquitin-protein ligase mind-bomb [EC:2.3.2.27]	NP_001073146.1//E3 ubiquitin-protein ligase MIB2 [Danio rerio]	mindbomb E3 ubiquitin protein ligase 2
108183427	1857	2.20667	0.56	-1.97837	0.978656	Down	LOC108183427	NA	NA	NA	K12800//NACHT, LRR and PYD domains-containing protein 3	XP_017210819.1//protein NLRC3-like [Danio rerio]	protein NLRC3-like
100007049	938	1.47667	3.27333	1.14842	0.892268	Up	LOC100007049	GO:0005634//nucleus	GO:0008270//zinc ion binding	NA	K10624//E3 ubiquitin-protein ligase RBBP6 [EC:2.3.2.27]	NP_957188.1//uncharacterized protein LOC393868 [Danio rerio];XP_009302367.1//uncharacterized protein LOC393868 isoform X1 [Danio rerio]	E3 ubiquitin-protein ligase RBBP6-like
564884	1109	1.62333	0.463333	-1.80884	0.980392	Down	si:ch211-271e10.3	GO:0016021//integral component of membrane	NA	NA	NA	NP_001315076.1//si:ch211-271e10.3 [Danio rerio]	si:ch211-271e10.3
100318854	6009	5.81	2.73667	-1.08612	0.981469	Down	comp	GO:0005576//extracellular region	GO:0005509//calcium ion binding	GO:0007155//cell adhesion	K04659//thrombospondin 2/3/4/5	NP_001313279.1//cartilage oligomeric matrix protein precursor [Danio rerio];XP_017213683.1//cartilage oligomeric matrix protein isoform X1 [Danio rerio]	cartilage oligomeric matrix protein
101886516	845	1.73	0.813333	-1.08885	0.948472	Down	prdm6	NA	NA	NA	K20795//histone-lysine N-methyltransferase PRDM6 [EC:2.1.1.43]	XP_021334214.1//putative histone-lysine N-methyltransferase PRDM6, partial [Danio rerio]	PR domain containing 6
100135062	2524	6.04333	2.92	-1.04938	0.984699	Down	csf2rb	GO:0016021//integral component of membrane	NA	NA	K04738//cytokine receptor common subunit beta	NP_001107205.1//colony stimulating factor 2 receptor, beta, low-affinity (granulocyte-macrophage) precursor [Danio rerio];XP_005171607.1//colony stimulating factor 2 receptor, beta, low-affinity (granulocyte-macrophage) isoform X1 [Danio rerio];XP_021324742.1//colony stimulating factor 2 receptor, beta, low-affinity (granulocyte-macrophage) isoform X2 [Danio rerio]	colony stimulating factor 2 receptor, beta, low-affinity (granulocyte-macrophage)
64272	1755	5.58	19.4067	1.79822	1	Up	atp1b3b	GO:0005890//sodium:potassium-exchanging ATPase complex	NA	GO:0006813//potassium ion transport;GO:0006814//sodium ion transport	K01540//sodium/potassium-transporting ATPase subunit beta	NP_571745.1//ATPase, Na+/K+ transporting, beta 3b polypeptide [Danio rerio]	ATPase Na+/K+ transporting subunit beta 3b
100170776	1257	1.15	0.43	-1.41923	0.959789	Down	zgc:194443	NA	GO:0005525//GTP binding	NA	K15261//poly [ADP-ribose] polymerase 10/14/15 [EC:2.4.2.30];K18626//trichohyalin	XP_005160052.1//uncharacterized protein LOC100170776 isoform X1 [Danio rerio]	zgc:194443
503573	4332	4.41	1.61667	-1.44776	0.987285	Down	pcdh1gb2	GO:0016021//integral component of membrane;GO:0005886//plasma membrane	GO:0005509//calcium ion binding	GO:0007156//homophilic cell adhesion via plasma membrane adhesion molecules	K16495//protocadherin gamma subfamily A	NP_001012676.2//protocadherin 1 gamma b 2 [Danio rerio]	protocadherin 1 gamma b 2
100150342	3393	4.1	1.95333	-1.06969	0.986886	Down	ftr97	GO:0005622//intracellular	GO:0008270//zinc ion binding	NA	K10652//tripartite motif-containing protein 25 [EC:2.3.2.27];K20045//intersectin;K16279//E3 ubiquitin-protein ligase KEG [EC:2.7.11.1 2.3.2.27];K12006//tripartite motif-containing protein 16	XP_002665768.3//uncharacterized protein ftr97 [Danio rerio]	finTRIM family, member 97
569092	1965	5.54	2.66667	-1.05485	0.971055	Down	angptl2a	NA	NA	NA	K10104//ficolin	NP_001025401.1//angiopoietin-like 2b precursor [Danio rerio]	angiopoietin-like 2a
108179017	2216	1.08	0.366667	-1.55849	0.984198	Down	LOC108179017	NA	NA	NA	K10652//tripartite motif-containing protein 25 [EC:2.3.2.27];K21343//ubiquitin carboxyl-terminal hydrolase 15 [EC:3.4.19.12];K12006//tripartite motif-containing protein 16	XP_017208011.1//tripartite motif-containing protein 16-like [Danio rerio]	tripartite motif-containing protein 16-like
492789	2178	12.8733	2.95667	-2.12234	0.994905	Down	zgc:101699	NA	GO:0004620//phospholipase activity	GO:0009395//phospholipid catabolic process	K16342//cytosolic phospholipase A2 [EC:3.1.1.4]	XP_005165067.1//cytosolic phospholipase A2 gamma-like isoform X1 [Danio rerio];NP_001007431.1//cytosolic phospholipase A2 gamma-like [Danio rerio]	zgc:101699
798704	554	1.97	0.46	-2.09849	0.995408	Down	si:ch211-217k17.10	NA	NA	NA	NA	NP_001122276.1//si:ch211-217k17.10 [Danio rerio]	si:ch211-217k17.10
101885783	4135	2.00333	0.903333	-1.14907	0.965587	Down	LOC101885783	NA	NA	NA	K08854//BMP2 inducible kinase [EC:2.7.11.1];K16537//pericentriolar material 1 protein	XP_005172226.3//phosphofurin acidic cluster sorting protein 1-like [Danio rerio]	phosphofurin acidic cluster sorting protein 1-like
798465	4586	5.75667	2.80667	-1.03638	0.975491	Down	daam2	NA	NA	NA	K04512//dishevelled associated activator of morphogenesis	XP_001338908.5//disheveled-associated activator of morphogenesis 2 [Danio rerio]	dishevelled associated activator of morphogenesis 2
561680	2702	1.95667	0.856667	-1.19159	0.975474	Down	ftr56	GO:0005622//intracellular	GO:0008270//zinc ion binding	NA	K10652//tripartite motif-containing protein 25 [EC:2.3.2.27];K21343//ubiquitin carboxyl-terminal hydrolase 15 [EC:3.4.19.12];K12006//tripartite motif-containing protein 16	XP_003200605.1//tripartite motif-containing protein 16 [Danio rerio]	finTRIM family, member 56
641492	1485	2.05667	5.01333	1.28546	0.98878	Up	sh3d21	NA	NA	NA	K12470//SH3 domain-containing kinase-binding protein 1;K13738//CD2-associated protein	XP_005158369.1//SH3 domain-containing protein 21 isoform X2 [Danio rerio];XP_005158370.1//SH3 domain-containing protein 21 isoform X3 [Danio rerio];XP_005158368.1//SH3 domain-containing protein 21 isoform X1 [Danio rerio];NP_001032509.2//SH3 domain-containing protein 21 [Danio rerio]	SH3 domain containing 21
436622	1322	1.01	2.17667	1.10777	0.905163	Up	zgc:92162	GO:0005576//extracellular region	GO:0102567//phospholipase A2 activity (consuming 1,2-dipalmitoylphosphatidylcholine);GO:0005509//calcium ion binding;GO:0102568//phospholipase A2 activity consuming 1,2-dioleoylphosphatidylethanolamine);GO:0004623//phospholipase A2 activity	GO:0016042//lipid catabolic process;GO:0050482//arachidonic acid secretion;GO:0006644//phospholipid metabolic process	K01047//secretory phospholipase A2 [EC:3.1.1.4]	NP_001002350.1//group 10 secretory phospholipase A2 [Danio rerio]	zgc:92162
110439056	1722	0.836667	2.75	1.71671	0.962033	Up	LOC110439056	NA	NA	NA	K19410//inner nuclear membrane protein Man1	XP_021329058.1//uncharacterized protein LOC110439056 [Danio rerio]	uncharacterized LOC110439056
101885880	4740	1.08	0.413333	-1.38565	0.986384	Down	si:dkey-81j8.6	GO:0005737//cytoplasm	GO:0004674//protein serine/threonine kinase activity;GO:0005524//ATP binding	GO:0023014//signal transduction by protein phosphorylation;GO:0007346//regulation of mitotic cell cycle;GO:0032147//activation of protein kinase activity;GO:0031098//stress-activated protein kinase signaling cascade;GO:0042981//regulation of apoptotic process	K08836//STE20-like kinase [EC:2.7.11.1]	XP_005155384.1//STE20-like serine/threonine-protein kinase [Danio rerio]	si:dkey-81j8.6
678623	2846	27.1833	67.53	1.31281	1	Up	slc11a2	GO:0016021//integral component of membrane	GO:0005381//iron ion transmembrane transporter activity	GO:0035162//embryonic hemopoiesis;GO:0010039//response to iron ion;GO:0042541//hemoglobin biosynthetic process;GO:0010038//response to metal ion;GO:0046688//response to copper ion	K21398//natural resistance-associated macrophage protein 2	NP_001035460.1//natural resistance-associated macrophage protein 2 [Danio rerio]	solute carrier family 11 (proton-coupled divalent metal ion transporter), member 2
795305	1511	7.89	2.52333	-1.64469	0.988504	Down	irg1	GO:0005739//mitochondrion	GO:0047547//2-methylcitrate dehydratase activity;GO:0047613//aconitate decarboxylase activity	GO:0042742//defense response to bacterium;GO:0019679//propionate metabolic process, methylcitrate cycle;GO:1903426//regulation of reactive oxygen species biosynthetic process	K17724//aconitate decarboxylase [EC:4.1.1.6]	NP_001119928.1//cis-aconitate decarboxylase [Danio rerio]	aconitate decarboxylase 1
566600	783	3.46667	1.48333	-1.22471	0.979198	Down	si:ch211-284e13.9	GO:0000151//ubiquitin ligase complex;GO:0005737//cytoplasm	GO:0046872//metal ion binding;GO:0061630//ubiquitin protein ligase activity;GO:0031624//ubiquitin conjugating enzyme binding	GO:0032436//positive regulation of proteasomal ubiquitin-dependent protein catabolic process;GO:0042787//protein ubiquitination involved in ubiquitin-dependent protein catabolic process;GO:0000209//protein polyubiquitination	K11972//E3 ubiquitin-protein ligase RNF19A [EC:2.3.2.27];K12015//tripartite motif-containing protein 39 [EC:2.3.2.27];K11968//ariadne-1 [EC:2.3.2.27]	NP_001121817.1//uncharacterized protein LOC566600 [Danio rerio]	si:ch211-284e13.9
100150025	6947	1.23667	0.503333	-1.29687	0.988116	Down	si:dkey-264b2.3	NA	NA	NA	K08115//chondroitin sulfate proteoglycan 4;K18585//intermediate filament protein if;K17388//Rho-associated protein kinase 2 [EC:2.7.11.1];K08796//BR serine/threonine kinase [EC:2.7.11.1];K10848//DNA excision repair protein ERCC-4 [EC:3.1.-.-]	XP_021336077.1//uncharacterized protein si:dkey-264b2.3 [Danio rerio]	si:dkey-264b2.3
334557	3810	0.806667	1.67667	1.05555	0.967965	Up	zgc:173742	GO:0005730//nucleolus;GO:0031298//replication fork protection complex	GO:0003677//DNA binding;GO:0003917//DNA topoisomerase type I activity	GO:0006338//chromatin remodeling;GO:0007059//chromosome segregation;GO:0006260//DNA replication;GO:0006265//DNA topological change	K03163//DNA topoisomerase I [EC:5.99.1.2]	XP_002665372.2//DNA topoisomerase I, mitochondrial isoform X1 [Danio rerio];XP_021328923.1//DNA topoisomerase I, mitochondrial isoform X2 [Danio rerio]	zgc:173742
450053	1598	1.30333	4.81667	1.88583	0.994727	Up	angptl7	NA	NA	NA	K10104//ficolin;K05466//angiopoietin 2	NP_001006073.1//angiopoietin-related protein 7 precursor [Danio rerio]	angiopoietin-like 7
101886651	1638	1.93	0.843333	-1.19443	0.977338	Down	si:ch1073-385f13.3	NA	GO:0003676//nucleic acid binding	NA	K10054//probable transcription factor PML;K10790//three prime repair exonuclease 1 [EC:3.1.11.2];K02357//elongation factor Ts	XP_005174272.1//uncharacterized protein si:ch1073-385f13.3 [Danio rerio]	si:ch1073-385f13.3
559783	708	1.15333	0.393333	-1.55199	0.96152	Down	si:ch211-207n23.2	NA	NA	NA	K06846//lymphocyte antigen 6 complex locus protein D/E/G6/H	XP_005157804.1//lymphocyte antigen 6D [Danio rerio]	si:ch211-207n23.2
568159	8295	1.06333	2.53667	1.25434	0.98288	Up	ago3b	GO:0035068//micro-ribonucleoprotein complex;GO:0016442//RISC complex;GO:0000932//P-body	GO:0003723//RNA binding;GO:0035198//miRNA binding	GO:0072091//regulation of stem cell proliferation;GO:0035278//miRNA mediated inhibition of translation;GO:0006402//mRNA catabolic process	K11593//eukaryotic translation initiation factor 2C	NP_001153500.1//protein argonaute-3 [Danio rerio];XP_005159513.1//protein argonaute-3 isoform X1 [Danio rerio]	argonaute RISC catalytic component 3b
794066	2420	1.17333	0.526667	-1.15565	0.965995	Down	si:dkey-195m11.11	NA	NA	NA	K06545//CD163 antigen;K13912//deleted in malignant brain tumors 1 protein	XP_021327496.1//deleted in malignant brain tumors 1 protein-like [Danio rerio];XP_021332887.1//deleted in malignant brain tumors 1 protein-like [Danio rerio]	si:dkey-195m11.11
337166	2129	2.7	0.166667	-4.01792	1	Down	si:dkey-40g16.6	NA	GO:0016491//oxidoreductase activity	NA	K03334//L-amino-acid oxidase [EC:1.4.3.2]	XP_009289997.1//L-amino-acid oxidase [Danio rerio]	si:dkey-40g16.6
550561	967	1.00667	2.11	1.06766	0.967348	Up	ppp1r14aa	GO:0005737//cytoplasm	NA	GO:0042325//regulation of phosphorylation	K12328//protein phosphatase 1 regulatory subunit 14A	NP_001017863.1//protein phosphatase 1, regulatory (inhibitor) subunit 14Aa [Danio rerio]	protein phosphatase 1, regulatory (inhibitor) subunit 14Aa
570732	9778	1.59667	0.71	-1.16917	0.975456	Down	kidins220a	GO:0016021//integral component of membrane	GO:0019887//protein kinase regulator activity;GO:0030165//PDZ domain binding	GO:0045859//regulation of protein kinase activity;GO:0038180//nerve growth factor signaling pathway	K12460//ankyrin repeat-rich membrane spanning protein	XP_699336.5//kinase D-interacting substrate of 220 kDa isoform X4 [Danio rerio];XP_009291460.1//kinase D-interacting substrate of 220 kDa isoform X3 [Danio rerio];XP_009291458.1//kinase D-interacting substrate of 220 kDa isoform X1 [Danio rerio];XP_005158804.1//kinase D-interacting substrate of 220 kDa isoform X2 [Danio rerio];XP_009291461.1//kinase D-interacting substrate of 220 kDa isoform X5 […	kinase D-interacting substrate 220a
559345	3136	0.45	1.22	1.43888	0.980459	Up	ttc7a	NA	NA	NA	K21843//tetratricopeptide repeat protein 7	XP_001921229.3//tetratricopeptide repeat protein 7A isoform X1 [Danio rerio];XP_021329947.1//LOW QUALITY PROTEIN: tetratricopeptide repeat protein 7A isoform X1 [Danio rerio];XP_009305391.1//tetratricopeptide repeat protein 7A isoform X2 [Danio rerio]	tetratricopeptide repeat domain 7A
797289	5178	0.123333	1.02667	3.05733	0.994034	Up	erich3	NA	NA	NA	K19721//collagen, type V/XI/XXIV/XXVII, alpha	XP_009302134.1//glutamate-rich protein 3 isoform X1 [Danio rerio];NP_001076487.2//glutamate-rich protein 3 [Danio rerio];XP_009302135.1//glutamate-rich protein 3 isoform X2 [Danio rerio];XP_009302137.1//glutamate-rich protein 3 isoform X4 [Danio rerio];XP_009302136.1//glutamate-rich protein 3 isoform X3 [Danio rerio]	glutamate-rich 3
110440110	2408	1.33667	2.99667	1.16472	0.982787	Up	LOC110440110	NA	NA	NA	K05097//FMS-like tyrosine kinase 4 [EC:2.7.10.1]	XP_021335586.1//uncharacterized protein LOC110440110 [Danio rerio]	uncharacterized LOC110440110
100321135	857	48.17	19.1367	-1.3318	0.9952	Down	si:ch73-49p17.1	NA	NA	NA	NA	XP_009305375.1//protein LBH [Danio rerio]	si:ch73-49p17.1
103910566	5130	3.12667	1.45667	-1.10195	0.971141	Down	LOC103910566	NA	NA	NA	K20165//TBC1 domain family member 2A	XP_021331102.1//uncharacterized protein LOC103910566 isoform X2 [Danio rerio];XP_017210965.1//uncharacterized protein LOC103910566 isoform X1 [Danio rerio]	uncharacterized LOC103910566
560874	11815	13.2467	6.33	-1.06535	0.988801	Down	tnrc6c1	NA	GO:0003723//RNA binding	GO:0035278//miRNA mediated inhibition of translation	K18412//trinucleotide repeat-containing gene 6 protein	XP_005164150.1//trinucleotide repeat-containing gene 6C protein isoform X2 [Danio rerio];XP_009297874.1//trinucleotide repeat-containing gene 6C protein isoform X5 [Danio rerio];XP_009297872.1//trinucleotide repeat-containing gene 6C protein isoform X1 [Danio rerio];XP_005164151.1//trinucleotide repeat-containing gene 6C protein isoform X4 [Danio rerio];XP_009297873.1//trinucleotide repeat-contai…	trinucleotide repeat containing 6C1
100005849	1956	2.34667	5.10333	1.12083	0.982385	Up	rhov	GO:0016020//membrane;GO:0005622//intracellular	GO:0005525//GTP binding;GO:0003924//GTPase activity	GO:0055113//epiboly involved in gastrulation with mouth forming second;GO:0007264//small GTPase mediated signal transduction;GO:0071896//protein localization to adherens junction	K07866//Ras homolog gene family, member V	NP_001012250.1//rho-related GTP-binding protein RhoV [Danio rerio]	ras homolog family member V
103910803	1041	1.48	0.133333	-3.47249	0.993589	Down	LOC103910803	NA	NA	NA	K12800//NACHT, LRR and PYD domains-containing protein 3	XP_021331050.1//protein NLRC3-like [Danio rerio]	protein NLRC3-like
360138	4675	3.09	1.13667	-1.4428	0.987941	Down	pcdh10b	GO:0005887//integral component of plasma membrane	GO:0005509//calcium ion binding	GO:0007155//cell adhesion;GO:0007156//homophilic cell adhesion via plasma membrane adhesion molecules;GO:0001756//somitogenesis;GO:0007267//cell-cell signaling;GO:0021794//thalamus development;GO:0048339//paraxial mesoderm development	K16499//protocadherin delta 2	XP_009289371.1//protocadherin 10b isoform X1 [Danio rerio];NP_878305.1//protocadherin 10b precursor [Danio rerio]	protocadherin 10b
557148	2354	2.75667	1.36667	-1.01226	0.984204	Down	mdm1	GO:0005814//centriole;GO:0005634//nucleus;GO:0005874//microtubule;GO:0005813//centrosome	GO:0008017//microtubule binding	GO:0060041//retina development in camera-type eye;GO:0046600//negative regulation of centriole replication	K17886//nuclear protein MDM1	NP_001038285.1//nuclear protein MDM1 [Danio rerio];XP_021330709.1//nuclear protein MDM1 isoform X2 [Danio rerio];XP_005164696.1//nuclear protein MDM1 isoform X1 [Danio rerio];XP_009298418.1//nuclear protein MDM1 isoform X5 [Danio rerio];XP_009298416.1//nuclear protein MDM1 isoform X3 [Danio rerio]	Mdm1 nuclear protein homolog (mouse)
100142652	1100	1.30333	0.38	-1.77813	0.987219	Down	vstm4b	NA	NA	NA	NA	XP_021335878.1//V-set and transmembrane domain-containing protein 4 [Danio rerio]	V-set and transmembrane domain containing 4b
560896	1912	0.346667	1.34333	1.9542	0.996162	Up	zgc:153343	GO:0005737//cytoplasm	GO:0080048//GDP-D-glucose phosphorylase activity;GO:0016787//hydrolase activity;GO:0000166//nucleotide binding;GO:0016779//nucleotidyltransferase activity;GO:0005085//guanyl-nucleotide exchange factor activity	GO:0006006//glucose metabolic process	K15630//GDP-D-glucose phosphorylase [EC:2.7.7.78]	NP_001071021.1//GDP-D-glucose phosphorylase 1 [Danio rerio]	zgc:153343
323361	2032	3.52	9.10333	1.37082	0.997086	Up	tomm34	NA	NA	NA	K17766//mitochondrial import receptor subunit TOM34	NP_955932.2//mitochondrial import receptor subunit TOM34 [Danio rerio]	translocase of outer mitochondrial membrane 34
103909965	525	1.48333	2.98333	1.00808	0.959058	Up	LOC103909965	NA	GO:0002161//aminoacyl-tRNA editing activity	NA	NA	XP_009296608.3//prolyl-tRNA synthetase associated domain-containing protein 1-like [Danio rerio]	prolyl-tRNA synthetase associated domain-containing protein 1-like
558956	1157	18.28	6.33	-1.52999	0.987286	Down	isg15	NA	NA	NA	K08770//ubiquitin C	NP_001191098.1//si:rp71-1c23.2 [Danio rerio]	ISG15 ubiquitin-like modifier
100535360	4207	11.58	3.52	-1.71799	1	Down	si:ch211-201o1.1	GO:0005622//intracellular	GO:0008270//zinc ion binding	NA	K12800//NACHT, LRR and PYD domains-containing protein 3;K20865//NACHT, LRR and PYD domains-containing protein 12	XP_003200157.2//NACHT, LRR and PYD domains-containing protein 12 [Danio rerio]	si:ch211-201o1.1
368925	1049	17.9667	42.2367	1.23317	1	Up	srsf3a	NA	GO:0003723//RNA binding	NA	K12892//splicing factor, arginine/serine-rich 3	NP_001002053.1//serine/arginine-rich splicing factor 3 [Danio rerio]	serine/arginine-rich splicing factor 3a
335229	1434	1.35	0.306667	-2.13822	0.987558	Down	serpinb1l4	GO:0005615//extracellular space	NA	NA	K13963//serpin B	NP_956235.2//serpin peptidase inhibitor, clade B (ovalbumin), member 1, like 4 [Danio rerio]	serpin peptidase inhibitor, clade B (ovalbumin), member 1, like 4
110437901	888	1.57	0.733333	-1.09822	0.969494	Down	LOC110437901	NA	NA	NA	K06582//natural killer cell receptor 2B4;K06511//CD84 antigen	XP_021322049.1//uncharacterized protein LOC110437901 [Danio rerio]	uncharacterized LOC110437901
541431	2265	1.8	0.786667	-1.19417	0.980164	Down	fam73b	GO:0005887//integral component of plasma membrane;GO:0005741//mitochondrial outer membrane	GO:0046982//protein heterodimerization activity;GO:0042803//protein homodimerization activity	GO:0008053//mitochondrial fusion	NA	NP_001013575.1//mitoguardin 2 [Danio rerio]	mitoguardin 2
100150054	3123	4.61	9.41	1.02943	0.963348	Up	cyp1b1	GO:0043231//intracellular membrane-bounded organelle;GO:0005789//endoplasmic reticulum membrane	GO:0020037//heme binding;GO:0005506//iron ion binding;GO:0070330//aromatase activity;GO:0004497//monooxygenase activity	NA	K07410//cytochrome P450 family 1 subfamily B polypeptide 1 [EC:1.14.14.1]	NP_001038721.1//cytochrome P450 1B1 isoform 2 [Danio rerio];NP_001139180.1//cytochrome P450 1B1 isoform 3 [Danio rerio]	cytochrome P450, family 1, subfamily B, polypeptide 1
110440040	1825	0.823333	6.86	3.05866	0.999837	Up	LOC110440040	NA	NA	NA	NA	XP_021329719.1//uncharacterized protein LOC110439162 [Danio rerio]	uncharacterized LOC110440040
561007	2612	35.1067	87.7367	1.32143	0.993199	Up	pdk4	NA	NA	NA	K00898//pyruvate dehydrogenase kinase 2/3/4 [EC:2.7.11.2]	NP_001122176.1//pyruvate dehydrogenase kinase, isozyme 4 [Danio rerio]	pyruvate dehydrogenase kinase, isozyme 4
101887154	1303	1.22667	0.6	-1.03171	0.96865	Down	tmem182b	GO:0016021//integral component of membrane	NA	NA	NA	XP_005165925.1//transmembrane protein 182-like [Danio rerio]	transmembrane protein 182b
