# Supplementary material for: Estrogen accelerates heart regeneration by promoting the inflammatory response in zebrafish
Source: J Endocrinol. 2020 Jan 24;245(1):39–51. doi: 10.1530/JOE-19-0413 (PMC7040496; doi:10.1530/JOE-19-0413)
Supplement: supplementary file 4 [file supplementary_table_4.xlsx]

## Sheet: Figure 5A
		Female > Male (7 dpc)
GO:0006955		9.16535		immune response
GO:0006954		7.78055		inflammatory response
GO:0051607		7.32444		defense response to virus
GO:0070098		5.64354		chemokine-mediated signaling pathway
GO:0042127		5.39085		regulation of cell proliferation
GO:0048285		5.31761		organelle fission
GO:0002690		5.31761		positive regulation of leukocyte chemotaxis
GO:0009615		4.99225		response to virus
GO:0032496		4.30203		response to lipopolysaccharide
GO:0010818		4.14156		T cell chemotaxis
GO:0060326		3.48259		cell chemotaxis
GO:0030593		3.19545		neutrophil chemotaxis
GO:0006935		2.58127		chemotaxis
GO:0016567		2.45926		protein ubiquitination
GO:0014823		-1.70889		response to activity
GO:0030239		-1.768		myofibril assembly
GO:0060047		-1.79634		heart contraction
GO:0016310		-1.84059		phosphorylation
GO:0048593		-1.91421		camera-type eye morphogenesis
GO:0055085		-2.12198		transmembrane transport
GO:0010038		-2.19401		response to metal ion
GO:0006814		-2.37865		sodium ion transport
GO:0003009		-2.45257		skeletal muscle contraction
GO:0006950		-2.51816		response to stress
GO:0009408		-3.01807		response to heat
GO:0007519		-3.05369		skeletal muscle tissue development
GO:0006810		-3.18813		transport
GO:0006457		-3.27811		protein folding
