# Supplementary material for: Estrogen accelerates heart regeneration by promoting the inflammatory response in zebrafish
Source: J Endocrinol. 2020 Jan 24;245(1):39–51. doi: 10.1530/JOE-19-0413 (PMC7040496; doi:10.1530/JOE-19-0413)
Supplement: supplementary file 5 [file supplementary_table_5.xlsx]

## Sheet: Figure 5B
	Female > Male (7 dpc)	Male 7 dpc (E2 > DMSO)	Female 7 dpc (TAM > DMSO)
GO:0006955	9.16535	3.81008	-9.49545	immune response
GO:0006954	7.78055		-5.23595	inflammatory response
GO:0051607	7.32444		-7.26204	defense response to virus
GO:0010818	4.14156		-3.73512	T cell chemotaxis
GO:0002548			-1.69452	monocyte chemotaxis
GO:0048247			-1.69452	lymphocyte chemotaxis
GO:0030593	3.19545	1.63716	0	neutrophil chemotaxis
GO:0045087	2.45762		-5.37452	innate immune response
GO:0070098	5.64354		-4.74797	chemokine-mediated signaling pathway
GO:0009615	4.99225		-2.08239	response to virus
GO:0060334	1.41138		0	regulation of interferon-gamma-mediated signaling pathway
GO:0071346			-1.69452	cellular response to interferon-gamma
GO:0002690	5.31761		-3.20851	positive regulation of leukocyte chemotaxis
GO:0060326	3.48259		-4.43373	cell chemotaxis
GO:0006935	2.58127		-1.37742	chemotaxis
			0
GO:0042127	5.39085		-1.36883	regulation of cell proliferation
GO:0030261	2.43474		-2.16735	chromosome condensation
GO:0007076	2.1238		-3.20851	mitotic chromosome condensation
GO:0000070	1.65449		-3.67206	mitotic sister chromatid segregation
			0
GO:0048285	5.31761		-1.86061	organelle fission
GO:0007155	4.31053	1.33863	0	cell adhesion
GO:0032496	4.30203		-2.6772	response to lipopolysaccharide
GO:0006334		1.63588	-2.39989	nucleosome assembly
GO:0007218		2.14268	-2.54033	neuropeptide signaling pathway
GO:0007267		2.76261	-1.62173	cell-cell signaling
GO:0070374			-1.90217	positive regulation of ERK1 and ERK2 cascade
