# Supplementary material for: Estrogen accelerates heart regeneration by promoting the inflammatory response in zebrafish
Source: J Endocrinol. 2020 Jan 24;245(1):39–51. doi: 10.1530/JOE-19-0413 (PMC7040496; doi:10.1530/JOE-19-0413)
Supplement: supplementary file 6 [file supplementary_table_6.xlsx]

## Sheet: Figure 5C
		Female > Male (7 dpc)	Male 7 dpc (E2 > DMSO)	Female 7 dpc (TAM > DMSO)
ifng1-2		0	5.3339	-3.32193		interferon gamma 1
irf1b		1.79337		-1.10461		interferon regulatory factor 1b
rsad2		1.47879		-1.12182		radical S-adenosyl methionine domain containing 2
		0
cxcl11.1		4.34767	2.26303	-2.65167		chemokine (C-X-C motif) ligand 11, duplicate 1
cxcl11.6		3.34717		-3.399		chemokine (C-X-C motif) ligand 11, duplicate 6
cxcl11.7		2.76418		-2.78276		chemokine (C-X-C motif) ligand 11, duplicate 7
cxcl11.8		5.49185		-5.62936		chemokine (C-X-C motif) ligand 11, duplicate 8
ccl35.2		0	1.65596	-1.03406		chemokine (C-C motif) ligand 35, duplicate 2
LOC567656		3.26333		-3.68304		C-X-C motif chemokine 11-6-like
LOC100334604		2.50995		-2.54801		C-X-C motif chemokine 11-6-like
		0
cd4-1		1.5649		-2.08314		CD4-1 molecule
LOC110439989		0	3.75489	-2.70895		B-cell receptor CD22-like
LOC110438458		0	3.32193	-2.5025		cell surface glycoprotein MUC18-like
ly86		1.0992		-1.06945		lymphocyte antigen 86
lgals9l4		0	2.11548	-3.05889		lectin, galactoside-binding, soluble, 9 (galectin 9)-like 4
LOC103909535		0	2.25376	-1.5025		SLAM family member 6-like
		0
mxc		2.39418		-2.22184		myxovirus (influenza virus) resistance C
gig2g		0	1.52195	-3.57994		grass carp reovirus (GCRV)-induced gene 2g
gig2i		1.24315		-1.38974		grass carp reovirus (GCRV)-induced gene 2i
		0
si:busm1-194e12.12		1.0197		-1.58729		MHCx class II integral membrane beta chain gene
si:busm1-48c11.3		1.47709		-1.56537		novel protein similar to MHC class II alpha chain
